# Supplementary material for: The Heterogeneity of Ly6Chi Monocytes Controls Their Differentiation into iNOS+ Macrophages or Monocyte-Derived Dendritic Cells
Source: Immunity. 2016 Dec 20;45(6):1205–18. doi: 10.1016/j.immuni.2016.12.001 (PMC5196026; doi:10.1016/j.immuni.2016.12.001)
Supplement: Table S1. Complete List of All Differentially Expressed Genes Obtained in Volcano Plot Comparisons of R1, R2, and R3 — Genes have a fold change ≥ 2 and p value ≤ 0.05. Related to Figure 1F. [file mmc2.xlsx]

## Sheet: R1 over R2
Name	Description	FC: [R1 / R2]	P-value: R1 vs. R2
10340089	---, NA	3.52206	0.0211793
10340857	---, NA	3.26904	0.0259927
10341446	---, NA	3.15094	0.00791474
10343501	---, NA	3.1177	0.0244317
10343288	---, NA	2.73199	0.00376692
10365344	NM_146008 // Tcp11l2 // t-complex 11 (mouse) like 2 // 10 C1|10 // 216198 /// ENSMUST00000020223 // Tcp11l2 // t-complex 11 (mouse) like 2 // 10 C1|10 // 216198 /// BC029663 // Tcp11l2 // t-complex 11 (mouse) like 2 // 10 C1|10 // 216198, NA	2.57312	0.000739656
10344591	---, NA	2.54091	0.00800263
10608554	---, NA	2.48976	0.0132933
10343859	---, NA	2.33895	0.0112176
10392808	NM_145437 // Cd300ld // CD300 molecule-like family member d // 11 E2|11 // 217305 /// ENSMUST00000045075 // Cd300ld // CD300 molecule-like family member d // 11 E2|11 // 217305 /// BC019814 // Cd300ld // CD300 molecule-like family member d // 11 E2|11 // 217305, NA	2.30743	0.0051249
10462618	NM_010501 // Ifit3 // interferon-induced protein with tetratricopeptide repeats 3 // 19|19 C3 // 15959 /// ENSMUST00000102825 // Ifit3 // interferon-induced protein with tetratricopeptide repeats 3 // 19|19 C3 // 15959 /// BC089563 // Ifit3 // interferon-induced protein with tetratricopeptide repeats 3 // 19|19 C3 // 15959, NA	2.30334	0.0423858
10445293	NM_013737 // Pla2g7 // phospholipase A2, group VII (platelet-activating factor acetylhydrolase, plasma) // 17|17 C // 27226 /// ENSMUST00000024706 // Pla2g7 // phospholipase A2, group VII (platelet-activating factor acetylhydrolase, plasma) // 17|17 C // 27226 /// BC010726 // Pla2g7 // phospholipase A2, group VII (platelet-activating factor acetylhydrolase, plasma) // 17|17 C // 27226 /// ENSMUST…	2.27216	0.0125913
10360373	NM_001177349 // E030037K03Rik // RIKEN cDNA E030037K03 gene // 1 H3|1 // 623121 /// NM_001177350 // E030037K03Rik // RIKEN cDNA E030037K03 gene // 1 H3|1 // 623121 /// ENSMUST00000097462 // E030037K03Rik // RIKEN cDNA E030037K03 gene // 1 H3|1 // 623121, NA	2.20846	0.0461753
10607870	NM_133211 // Tlr7 // toll-like receptor 7 // X F5|X // 170743 /// ENSMUST00000112164 // Tlr7 // toll-like receptor 7 // X F5|X // 170743 /// ENSMUST00000112161 // Tlr7 // toll-like receptor 7 // X F5|X // 170743 /// ENSMUST00000060719 // Tlr7 // toll-like receptor 7 // X F5|X // 170743 /// AF334943 // Tlr7 // toll-like receptor 7 // X F5|X // 170743 /// ENSMUST00000145284 // Tlr7 // toll-like rec…	2.20509	2.18083e-05
10400137	NM_013760 // Dnajb9 // DnaJ (Hsp40) homolog, subfamily B, member 9 // 12 B1|12 // 27362 /// ENSMUST00000015049 // Dnajb9 // DnaJ (Hsp40) homolog, subfamily B, member 9 // 12 B1|12 // 27362 /// AB028857 // Dnajb9 // DnaJ (Hsp40) homolog, subfamily B, member 9 // 12 B1|12 // 27362, NA	2.1843	0.0270208
10414551	NM_019398 // Ear5 // eosinophil-associated, ribonuclease A family, member 5 // 14 C1|14 // 54159 /// ENSMUST00000075648 // Ear5 // eosinophil-associated, ribonuclease A family, member 5 // 14 C1|14 // 54159 /// BC119506 // Ear5 // eosinophil-associated, ribonuclease A family, member 5 // 14 C1|14 // 54159, NA	2.17461	0.00235743
10462623	NM_008331 // Ifit1 // interferon-induced protein with tetratricopeptide repeats 1 // 19 C1|19 // 15957 /// ENSMUST00000102824 // Ifit1 // interferon-induced protein with tetratricopeptide repeats 1 // 19 C1|19 // 15957 /// BC003768 // Ifit1 // interferon-induced protein with tetratricopeptide repeats 1 // 19 C1|19 // 15957, NA	2.12452	0.00181862
10341220	---, NA	2.08712	0.0473737
10340580	---, NA	2.08607	0.0184117
10419116	NM_001098269 // Gm10375 // predicted gene 10375 // 14 C1|14 // 100042342 /// ENSMUST00000100692 // Gm10375 // predicted gene 10375 // 14 C1|14 // 100042342 /// BC061060 // 1700001F09Rik // RIKEN cDNA 1700001F09 gene // 14 C1|14 // 71826 /// BC061060 // 1700001F09Rik // RIKEN cDNA 1700001F09 gene // 14 C1|14 // 71826 /// ENSMUST00000111870 // Gm3543 // predicted gene 3543 // 14 B|14 // 100041849 /…	2.08013	0.0222518
10503198	NM_001081417 // Chd7 // chromodomain helicase DNA binding protein 7 // 4 A1|4 1.0 cM // 320790 /// ENSMUST00000051558 // Chd7 // chromodomain helicase DNA binding protein 7 // 4 A1|4 1.0 cM // 320790 /// ENSMUST00000039267 // Chd7 // chromodomain helicase DNA binding protein 7 // 4 A1|4 1.0 cM // 320790, NA	2.05688	0.014137
10343349	---, NA	2.02429	0.0201381
10341547	---, NA	2.01005	0.0244783

## Sheet: R1 over R3
Name	Description	FC: [R1 / R3]	P-value: R1 vs. R3
10578264	NM_031195 // Msr1 // macrophage scavenger receptor 1 // 8 A4|8 20.0 cM // 20288 /// NM_001113326 // Msr1 // macrophage scavenger receptor 1 // 8 A4|8 20.0 cM // 20288 /// ENSMUST00000026021 // Msr1 // macrophage scavenger receptor 1 // 8 A4|8 20.0 cM // 20288 /// ENSMUST00000110488 // Msr1 // macrophage scavenger receptor 1 // 8 A4|8 20.0 cM // 20288 /// L04274 // Msr1 // macrophage scavenger rec…	36.5049	1.82636e-05
10583100	NM_008611 // Mmp8 // matrix metallopeptidase 8 // 9 A1|9 // 17394 /// ENSMUST00000018765 // Mmp8 // matrix metallopeptidase 8 // 9 A1|9 // 17394 /// BC042742 // Mmp8 // matrix metallopeptidase 8 // 9 A1|9 // 17394, NA	29.4494	0.000311553
10497345	NM_001076679 // Gm9733 // predicted gene 9733 // 3 A1|3 // 751864 /// ENSMUST00000108361 // Gm9733 // predicted gene 9733 // 3 A1|3 // 751864 /// DQ055452 // Gm9733 // predicted gene 9733 // 3 A1|3 // 751864, NA	25.9102	0.000151296
10542470	NM_019946 // Mgst1 // microsomal glutathione S-transferase 1 // 6 G1|6 // 56615 /// ENSMUST00000008684 // Mgst1 // microsomal glutathione S-transferase 1 // 6 G1|6 // 56615 /// ENSMUST00000120230 // Mgst1 // microsomal glutathione S-transferase 1 // 6 G1|6 // 56615 /// ENSMUST00000120302 // Mgst1 // microsomal glutathione S-transferase 1 // 6 G1|6 // 56615 /// BC009155 // Mgst1 // microsomal glut…	22.6875	1.47823e-05
10466659	NM_010266 // Gda // guanine deaminase // 19 B|19 15.5 cM // 14544 /// ENSMUST00000087600 // Gda // guanine deaminase // 19 B|19 15.5 cM // 14544 /// AF174583 // Gda // guanine deaminase // 19 B|19 15.5 cM // 14544, NA	20.6508	9.10803e-06
10379633	NM_011407 // Slfn1 // schlafen 1 // 11 C|11 48.0 cM // 20555 /// ENSMUST00000037994 // Slfn1 // schlafen 1 // 11 C|11 48.0 cM // 20555 /// BC052869 // Slfn1 // schlafen 1 // 11 C|11 48.0 cM // 20555, NA	18.1821	0.000189003
10410931	NM_001081249 // Vcan // versican // 13 C3|13 55.0 cM // 13003 /// NM_019389 // Vcan // versican // 13 C3|13 55.0 cM // 13003 /// NM_001134474 // Vcan // versican // 13 C3|13 55.0 cM // 13003 /// NM_001134475 // Vcan // versican // 13 C3|13 55.0 cM // 13003 /// NM_172955 // Vcan // versican // 13 C3|13 55.0 cM // 13003 /// ENSMUST00000109546 // Vcan // versican // 13 C3|13 55.0 cM // 13003 /// ENS…	17.2428	0.0036483
10403871	NM_012054 // Aoah // acyloxyacyl hydrolase // 13 A2|13 // 27052 /// ENSMUST00000021757 // Aoah // acyloxyacyl hydrolase // 13 A2|13 // 27052 /// AF018172 // Aoah // acyloxyacyl hydrolase // 13 A2|13 // 27052 /// ENSMUST00000086503 // Aoah // acyloxyacyl hydrolase // 13 A2|13 // 27052, NA	16.8821	1.89843e-05
10581605	NM_017370 // Hp // haptoglobin // 8 D3|8 55.0 cM // 15439 /// ENSMUST00000074898 // Hp // haptoglobin // 8 D3|8 55.0 cM // 15439 /// M96827 // Hp // haptoglobin // 8 D3|8 55.0 cM // 15439 /// ENSMUST00000116424 // Hp // haptoglobin // 8 D3|8 55.0 cM // 15439, NA	16.6171	5.56649e-05
10497358	NM_001173460 // Sirpb1b // signal-regulatory protein beta 1B // 3 A1|3 // 668101 /// NM_001002898 // Sirpb1a // signal-regulatory protein beta 1A // 3 A1|3 // 320832 /// ENSMUST00000091319 // Sirpb1b // signal-regulatory protein beta 1B // 3 A1|3 // 668101 /// ENSMUST00000099201 // Sirpb1a // signal-regulatory protein beta 1A // 3 A1|3 // 320832 /// BC145417 // Sirpb1a // signal-regulatory protei…	15.9177	0.00108164
10548552	NM_001170851 // Klra2 // killer cell lectin-like receptor, subfamily A, member 2 // 6 F3|6 63.14 cM // 16633 /// NM_008462 // Klra2 // killer cell lectin-like receptor, subfamily A, member 2 // 6 F3|6 63.14 cM // 16633 /// ENSMUST00000032306 // Klra2 // killer cell lectin-like receptor, subfamily A, member 2 // 6 F3|6 63.14 cM // 16633 /// BC064711 // Klra2 // killer cell lectin-like receptor, su…	15.669	0.000525509
10543239	NM_031198 // Tcfec // transcription factor EC // 6|6 E4-G // 21426 /// ENSMUST00000031533 // Tcfec // transcription factor EC // 6|6 E4-G // 21426 /// AF077742 // Tcfec // transcription factor EC // 6|6 E4-G // 21426, NA	14.0264	0.000945542
10475532	NM_021507 // Sqrdl // sulfide quinone reductase-like (yeast) // 2|2 F2 // 59010 /// NM_001162503 // Sqrdl // sulfide quinone reductase-like (yeast) // 2|2 F2 // 59010 /// NR_027888 // Sqrdl // sulfide quinone reductase-like (yeast) // 2|2 F2 // 59010 /// ENSMUST00000005953 // Sqrdl // sulfide quinone reductase-like (yeast) // 2|2 F2 // 59010 /// ENSMUST00000110506 // Sqrdl // sulfide quinone redu…	13.1853	0.000623187
10420261	NM_007800 // Ctsg // cathepsin G // 14 C3|14 20.5 cM // 13035 /// ENSMUST00000015583 // Ctsg // cathepsin G // 14 C3|14 20.5 cM // 13035 /// BC125511 // Ctsg // cathepsin G // 14 C3|14 20.5 cM // 13035, NA	13.0191	0.000434912
10459210	NM_177828 // Arhgef37 // Rho guanine nucleotide exchange factor (GEF) 37 // 18 E1|18 // 328967 /// ENSMUST00000051931 // Arhgef37 // Rho guanine nucleotide exchange factor (GEF) 37 // 18 E1|18 // 328967, NA	12.7935	5.03251e-05
10497372	DQ055451 // Gm5150 // predicted gene 5150 // 3 A1|3 // 381484 /// ENSMUST00000108347 // Gm5150 // predicted gene 5150 // 3 A1|3 // 381484, NA	12.7005	8.80605e-06
10360040	NM_010188 // Fcgr3 // Fc receptor, IgG, low affinity III // 1 H3|1 92.3 cM // 14131 /// ENSMUST00000027964 // Fcgr3 // Fc receptor, IgG, low affinity III // 1 H3|1 92.3 cM // 14131 /// M14215 // Fcgr3 // Fc receptor, IgG, low affinity III // 1 H3|1 92.3 cM // 14131, NA	12.4098	3.26405e-05
10461587	XM_986941 // Ms4a4a // membrane-spanning 4-domains, subfamily A, member 4A // 19 A|19 // 666907, NA	12.2807	5.63184e-05
10570291	NM_007972 // F10 // coagulation factor X // 8 A1.1|8 7.0 cM // 14058 /// ENSMUST00000063820 // F10 // coagulation factor X // 8 A1.1|8 7.0 cM // 14058 /// BC003877 // F10 // coagulation factor X // 8 A1.1|8 7.0 cM // 14058 /// ENSMUST00000033821 // F10 // coagulation factor X // 8 A1.1|8 7.0 cM // 14058 /// ENSMUST00000123768 // F10 // coagulation factor X // 8 A1.1|8 7.0 cM // 14058, NA	12.1508	0.000841756
10380174	NM_010824 // Mpo // myeloperoxidase // 11 C|11 49.0 cM // 17523 /// ENSMUST00000020779 // Mpo // myeloperoxidase // 11 C|11 49.0 cM // 17523 /// ENSMUST00000121303 // Mpo // myeloperoxidase // 11 C|11 49.0 cM // 17523 /// ENSMUST00000107930 // Mpo // myeloperoxidase // 11 C|11 49.0 cM // 17523 /// BC053912 // Mpo // myeloperoxidase // 11 C|11 49.0 cM // 17523, NA	12.1252	0.000139229
10406905	NM_183115 // Ccdc125 // coiled-coil domain containing 125 // 13 D1|13 // 76041 /// NM_001168386 // Ccdc125 // coiled-coil domain containing 125 // 13 D1|13 // 76041 /// ENSMUST00000057325 // Ccdc125 // coiled-coil domain containing 125 // 13 D1|13 // 76041 /// BC085249 // Ccdc125 // coiled-coil domain containing 125 // 13 D1|13 // 76041, NA	12.0122	4.54223e-05
10452316	NM_009778 // C3 // complement component 3 // 17 E1-E3|17 34.3 cM // 12266 /// ENSMUST00000024988 // C3 // complement component 3 // 17 E1-E3|17 34.3 cM // 12266 /// BC043338 // C3 // complement component 3 // 17 E1-E3|17 34.3 cM // 12266, NA	11.9807	7.18123e-06
10476401	NM_019677 // Plcb1 // phospholipase C, beta 1 // 2 F3|2 76.7 cM // 18795 /// NM_001145830 // Plcb1 // phospholipase C, beta 1 // 2 F3|2 76.7 cM // 18795 /// ENSMUST00000110116 // Plcb1 // phospholipase C, beta 1 // 2 F3|2 76.7 cM // 18795 /// ENSMUST00000070724 // Plcb1 // phospholipase C, beta 1 // 2 F3|2 76.7 cM // 18795 /// BC058710 // Plcb1 // phospholipase C, beta 1 // 2 F3|2 76.7 cM // 1879…	11.4314	0.00137857
10409278	NM_017373 // Nfil3 // nuclear factor, interleukin 3, regulated // 13 B1|13 32.0 cM // 18030 /// BC031377 // Nfil3 // nuclear factor, interleukin 3, regulated // 13 B1|13 32.0 cM // 18030, NA	11.3329	0.000148877
10544273	NM_001038604 // Clec5a // C-type lectin domain family 5, member a // 6|6 B2 // 23845 /// NM_021364 // Clec5a // C-type lectin domain family 5, member a // 6|6 B2 // 23845 /// ENSMUST00000031975 // Clec5a // C-type lectin domain family 5, member a // 6|6 B2 // 23845 /// ENSMUST00000101491 // Clec5a // C-type lectin domain family 5, member a // 6|6 B2 // 23845 /// BC104364 // Clec5a // C-type lecti…	11.1106	0.00131893
10364535	NM_015779 // Elane // elastase, neutrophil expressed // 10 C1|10 43.0 cM // 50701 /// ENSMUST00000046091 // Elane // elastase, neutrophil expressed // 10 C1|10 43.0 cM // 50701 /// BC145800 // Elane // elastase, neutrophil expressed // 10 C1|10 43.0 cM // 50701, NA	11.0393	0.000119674
10466210	NM_026835 // Ms4a6d // membrane-spanning 4-domains, subfamily A, member 6D // 19 A|19 // 68774 /// ENSMUST00000025582 // Ms4a6d // membrane-spanning 4-domains, subfamily A, member 6D // 19 A|19 // 68774 /// BC018331 // Ms4a6d // membrane-spanning 4-domains, subfamily A, member 6D // 19 A|19 // 68774, NA	10.5198	0.000956424
10607868	NM_133212 // Tlr8 // toll-like receptor 8 // X F5|X // 170744 /// ENSMUST00000112170 // Tlr8 // toll-like receptor 8 // X F5|X // 170744 /// ENSMUST00000049023 // Tlr8 // toll-like receptor 8 // X F5|X // 170744 /// AY035890 // Tlr8 // toll-like receptor 8 // X F5|X // 170744 /// ENSMUST00000133722 // Tlr8 // toll-like receptor 8 // X F5|X // 170744, NA	10.4671	0.00147233
10351679	NM_013489 // Cd84 // CD84 antigen // 1 H3|1 93.3 cM // 12523 /// ENSMUST00000155802 // Cd84 // CD84 antigen // 1 H3|1 93.3 cM // 12523 /// ENSMUST00000042302 // Cd84 // CD84 antigen // 1 H3|1 93.3 cM // 12523 /// BC140952 // Cd84 // CD84 antigen // 1 H3|1 93.3 cM // 12523 /// ENSMUST00000136479 // Cd84 // CD84 antigen // 1 H3|1 93.3 cM // 12523 /// ENSMUST00000135386 // Cd84 // CD84 antigen // 1 …	10.4311	1.04404e-05
10497356	NM_001002898 // Sirpb1a // signal-regulatory protein beta 1A // 3 A1|3 // 320832 /// NM_001173460 // Sirpb1b // signal-regulatory protein beta 1B // 3 A1|3 // 668101 /// ENSMUST00000091319 // Sirpb1b // signal-regulatory protein beta 1B // 3 A1|3 // 668101 /// ENSMUST00000099201 // Sirpb1a // signal-regulatory protein beta 1A // 3 A1|3 // 320832 /// BC145417 // Sirpb1a // signal-regulatory protei…	10.0515	9.25354e-06
10508074	NM_007782 // Csf3r // colony stimulating factor 3 receptor (granulocyte) // 4 D2.2|4 57.5 cM // 12986 /// ENSMUST00000106162 // Csf3r // colony stimulating factor 3 receptor (granulocyte) // 4 D2.2|4 57.5 cM // 12986 /// ENSMUST00000030673 // Csf3r // colony stimulating factor 3 receptor (granulocyte) // 4 D2.2|4 57.5 cM // 12986 /// M58288 // Csf3r // colony stimulating factor 3 receptor (granul…	9.84979	2.25989e-05
10502224	NM_028943 // Sgms2 // sphingomyelin synthase 2 // 3 G3|3 // 74442 /// ENSMUST00000090246 // Sgms2 // sphingomyelin synthase 2 // 3 G3|3 // 74442 /// BC117782 // Sgms2 // sphingomyelin synthase 2 // 3 G3|3 // 74442 /// ENSMUST00000126569 // Sgms2 // sphingomyelin synthase 2 // 3 G3|3 // 74442, NA	9.53266	0.0022388
10501020	NM_009892 // Chi3l3 // chitinase 3-like 3 // 3 F2.2|3 50.5 cM // 12655 /// ENSMUST00000063062 // Chi3l3 // chitinase 3-like 3 // 3 F2.2|3 50.5 cM // 12655 /// BC061154 // Chi3l3 // chitinase 3-like 3 // 3 F2.2|3 50.5 cM // 12655, NA	9.52376	0.00145614
10478048	NM_008489 // Lbp // lipopolysaccharide binding protein // 2 H1|2 83.0 cM // 16803 /// ENSMUST00000016168 // Lbp // lipopolysaccharide binding protein // 2 H1|2 83.0 cM // 16803 /// BC004795 // Lbp // lipopolysaccharide binding protein // 2 H1|2 83.0 cM // 16803, NA	9.34629	0.000914465
10607752	NM_009759 // Bmx // BMX non-receptor tyrosine kinase // X|X F // 12169 /// U88091 // Bmx // BMX non-receptor tyrosine kinase // X|X F // 12169 /// ENSMUST00000015547 // Bmx // BMX non-receptor tyrosine kinase // X|X F // 12169 /// ENSMUST00000112263 // Bmx // BMX non-receptor tyrosine kinase // X|X F // 12169, NA	9.20101	0.000174934
10497364	NM_001173460 // Sirpb1b // signal-regulatory protein beta 1B // 3 A1|3 // 668101 /// NM_001002898 // Sirpb1a // signal-regulatory protein beta 1A // 3 A1|3 // 320832 /// ENSMUST00000091319 // Sirpb1b // signal-regulatory protein beta 1B // 3 A1|3 // 668101 /// ENSMUST00000099201 // Sirpb1a // signal-regulatory protein beta 1A // 3 A1|3 // 320832 /// AB109404 // Sirpb1a // signal-regulatory protei…	9.11676	3.91257e-05
10572130	NM_008509 // Lpl // lipoprotein lipase // 8 B3.3|8 33.0 cM // 16956 /// ENSMUST00000015712 // Lpl // lipoprotein lipase // 8 B3.3|8 33.0 cM // 16956 /// BC003305 // Lpl // lipoprotein lipase // 8 B3.3|8 33.0 cM // 16956, NA	8.89255	1.96292e-05
10429580	ENSMUST00000100541 // I830127L07Rik // RIKEN cDNA I830127L07 gene // 15 D3|15 // 546643, NA	8.84447	0.000107314
10607870	NM_133211 // Tlr7 // toll-like receptor 7 // X F5|X // 170743 /// ENSMUST00000112164 // Tlr7 // toll-like receptor 7 // X F5|X // 170743 /// ENSMUST00000112161 // Tlr7 // toll-like receptor 7 // X F5|X // 170743 /// ENSMUST00000060719 // Tlr7 // toll-like receptor 7 // X F5|X // 170743 /// AF334943 // Tlr7 // toll-like receptor 7 // X F5|X // 170743 /// ENSMUST00000145284 // Tlr7 // toll-like rec…	8.79609	0.00250873
10419568	NM_053113 // Ear11 // eosinophil-associated, ribonuclease A family, member 11 // 14 C1|14 // 93726 /// ENSMUST00000061936 // Ear11 // eosinophil-associated, ribonuclease A family, member 11 // 14 C1|14 // 93726 /// BC027557 // Ear11 // eosinophil-associated, ribonuclease A family, member 11 // 14 C1|14 // 93726, NA	8.68141	0.0148333
10547664	NM_019948 // Clec4e // C-type lectin domain family 4, member e // 6 F3|6 59.6 cM // 56619 /// ENSMUST00000032239 // Clec4e // C-type lectin domain family 4, member e // 6 F3|6 59.6 cM // 56619 /// AB024717 // Clec4e // C-type lectin domain family 4, member e // 6 F3|6 59.6 cM // 56619, NA	8.65754	0.000429641
10601385	NM_205820 // Tlr13 // toll-like receptor 13 // X D|X // 279572 /// ENSMUST00000040065 // Tlr13 // toll-like receptor 13 // X D|X // 279572 /// AY510706 // Tlr13 // toll-like receptor 13 // X D|X // 279572, NA	8.61487	0.000616518
10560886	NM_026862 // Cd177 // CD177 antigen // 7 A3|7 // 68891 /// ENSMUST00000063956 // Cd177 // CD177 antigen // 7 A3|7 // 68891 /// BC027283 // Cd177 // CD177 antigen // 7 A3|7 // 68891, NA	8.44083	8.41344e-05
10431697	NM_011994 // Abcd2 // ATP-binding cassette, sub-family D (ALD), member 2 // 15 E-F|15 // 26874 /// ENSMUST00000069511 // Abcd2 // ATP-binding cassette, sub-family D (ALD), member 2 // 15 E-F|15 // 26874 /// BC019187 // Abcd2 // ATP-binding cassette, sub-family D (ALD), member 2 // 15 E-F|15 // 26874, NA	8.43786	4.91549e-06
10462507	NM_011864 // Papss2 // 3'-phosphoadenosine 5'-phosphosulfate synthase 2 // 19 C1|19 32.0 cM // 23972 /// ENSMUST00000025833 // Papss2 // 3'-phosphoadenosine 5'-phosphosulfate synthase 2 // 19 C1|19 32.0 cM // 23972 /// BC090997 // Papss2 // 3'-phosphoadenosine 5'-phosphosulfate synthase 2 // 19 C1|19 32.0 cM // 23972, NA	8.35849	0.000217977
10414551	NM_019398 // Ear5 // eosinophil-associated, ribonuclease A family, member 5 // 14 C1|14 // 54159 /// ENSMUST00000075648 // Ear5 // eosinophil-associated, ribonuclease A family, member 5 // 14 C1|14 // 54159 /// BC119506 // Ear5 // eosinophil-associated, ribonuclease A family, member 5 // 14 C1|14 // 54159, NA	8.1302	0.00461167
10425053	NM_008677 // Ncf4 // neutrophil cytosolic factor 4 // 15 E1|15 47.2 cM // 17972 /// ENSMUST00000096357 // Ncf4 // neutrophil cytosolic factor 4 // 15 E1|15 47.2 cM // 17972 /// AB002665 // Ncf4 // neutrophil cytosolic factor 4 // 15 E1|15 47.2 cM // 17972 /// ENSMUST00000133618 // Ncf4 // neutrophil cytosolic factor 4 // 15 E1|15 47.2 cM // 17972, NA	8.11672	0.00023755
10541587	NM_001170333 // Clec4a2 // C-type lectin domain family 4, member a2 // 6 F3|6 54.0 cM // 26888 /// NM_001170332 // Clec4a2 // C-type lectin domain family 4, member a2 // 6 F3|6 54.0 cM // 26888 /// NM_011999 // Clec4a2 // C-type lectin domain family 4, member a2 // 6 F3|6 54.0 cM // 26888 /// ENSMUST00000041779 // Clec4a2 // C-type lectin domain family 4, member a2 // 6 F3|6 54.0 cM // 26888 /// …	7.9376	0.000290162
10363082	NM_013532 // Lilrb4 // leukocyte immunoglobulin-like receptor, subfamily B, member 4 // 10 32.0 cM // 14728 /// ENSMUST00000105481 // Lilrb4 // leukocyte immunoglobulin-like receptor, subfamily B, member 4 // 10 32.0 cM // 14728 /// ENSMUST00000078778 // Lilrb4 // leukocyte immunoglobulin-like receptor, subfamily B, member 4 // 10 32.0 cM // 14728 /// BC006591 // Lilrb4 // leukocyte immunoglobuli…	7.83571	0.000245288
10456904	NM_013831 // Pstpip2 // proline-serine-threonine phosphatase-interacting protein 2 // 18 E3|18 45.0 cM // 19201 /// ENSMUST00000114741 // Pstpip2 // proline-serine-threonine phosphatase-interacting protein 2 // 18 E3|18 45.0 cM // 19201 /// CT010308 // Pstpip2 // proline-serine-threonine phosphatase-interacting protein 2 // 18 E3|18 45.0 cM // 19201 /// ENSMUST00000091817 // Pstpip2 // proline-se…	7.37497	3.36114e-05
10363070	NM_008147 // Gp49a // glycoprotein 49 A // 10 B3|10 // 14727 /// ENSMUST00000102894 // Gp49a // glycoprotein 49 A // 10 B3|10 // 14727 /// ENSMUST00000105480 // Gp49a // glycoprotein 49 A // 10 B3|10 // 14727 /// M65027 // Gp49a // glycoprotein 49 A // 10 B3|10 // 14727 /// ENSMUST00000049800 // Gp49a // glycoprotein 49 A // 10 B3|10 // 14727, NA	7.37032	0.000707627
10376201	NM_001083929 // Gpx3 // glutathione peroxidase 3 // 11|11 B3-B5 // 14778 /// NM_008161 // Gpx3 // glutathione peroxidase 3 // 11|11 B3-B5 // 14778 /// ENSMUST00000082430 // Gpx3 // glutathione peroxidase 3 // 11|11 B3-B5 // 14778 /// U13705 // Gpx3 // glutathione peroxidase 3 // 11|11 B3-B5 // 14778 /// BC037027 // Gpx3 // glutathione peroxidase 3 // 11|11 B3-B5 // 14778 /// BC049235 // Gpx3 // g…	6.9151	0.00222016
10501229	NM_010358 // Gstm1 // glutathione S-transferase, mu 1 // 3 F2.3|3 // 14862 /// ENSMUST00000004140 // Gstm1 // glutathione S-transferase, mu 1 // 3 F2.3|3 // 14862 /// J04632 // Gstm1 // glutathione S-transferase, mu 1 // 3 F2.3|3 // 14862 /// ENSMUST00000106671 // Gstm1 // glutathione S-transferase, mu 1 // 3 F2.3|3 // 14862 /// ENSMUST00000126593 // Gstm1 // glutathione S-transferase, mu 1 // 3 …	6.7351	0.000222933
10491952	NM_174995 // Mgst2 // microsomal glutathione S-transferase 2 // 3 C|3 // 211666 /// ENSMUST00000099106 // Mgst2 // microsomal glutathione S-transferase 2 // 3 C|3 // 211666 /// BC028535 // Mgst2 // microsomal glutathione S-transferase 2 // 3 C|3 // 211666, NA	6.68201	0.00283181
10446282	NM_010130 // Emr1 // EGF-like module containing, mucin-like, hormone receptor-like sequence 1 // 17 D|17 34.3 cM // 13733 /// ENSMUST00000004850 // Emr1 // EGF-like module containing, mucin-like, hormone receptor-like sequence 1 // 17 D|17 34.3 cM // 13733 /// U66888 // Emr1 // EGF-like module containing, mucin-like, hormone receptor-like sequence 1 // 17 D|17 34.3 cM // 13733 /// BC075688 // Emr…	6.57818	0.00033763
10400844	NM_133198 // Pygl // liver glycogen phosphorylase // 12 C2|12 30.0 cM // 110095 /// ENSMUST00000071250 // Pygl // liver glycogen phosphorylase // 12 C2|12 30.0 cM // 110095 /// BC013636 // Pygl // liver glycogen phosphorylase // 12 C2|12 30.0 cM // 110095, NA	6.54754	0.000213572
10485388	NM_178886 // Ldlrad3 // low density lipoprotein receptor class A domain containing 3 // 2 E2|2 // 241576 /// ENSMUST00000058790 // Ldlrad3 // low density lipoprotein receptor class A domain containing 3 // 2 E2|2 // 241576 /// BC138177 // Ldlrad3 // low density lipoprotein receptor class A domain containing 3 // 2 E2|2 // 241576 /// ENSMUST00000111222 // Ldlrad3 // low density lipoprotein recepto…	6.49869	1.21923e-05
10515028	NM_183300 // Zfyve9 // zinc finger, FYVE domain containing 9 // 4 C7|4 // 230597 /// DQ303413 // Zfyve9 // zinc finger, FYVE domain containing 9 // 4 C7|4 // 230597 /// ENSMUST00000106660 // Zfyve9 // zinc finger, FYVE domain containing 9 // 4 C7|4 // 230597, NA	6.49612	0.00616874
10509122	NM_009924 // Cnr2 // cannabinoid receptor 2 (macrophage) // 4 D3|4 // 12802 /// ENSMUST00000097843 // Cnr2 // cannabinoid receptor 2 (macrophage) // 4 D3|4 // 12802 /// ENSMUST00000068830 // Cnr2 // cannabinoid receptor 2 (macrophage) // 4 D3|4 // 12802 /// BC024052 // Cnr2 // cannabinoid receptor 2 (macrophage) // 4 D3|4 // 12802, NA	6.46785	7.79961e-06
10541564	NM_153197 // Clec4a3 // C-type lectin domain family 4, member a3 // 6 F2|6 // 73149 /// ENSMUST00000088468 // Clec4a3 // C-type lectin domain family 4, member a3 // 6 F2|6 // 73149 /// ENSMUST00000117173 // Clec4a3 // C-type lectin domain family 4, member a3 // 6 F2|6 // 73149 /// BC034893 // Clec4a3 // C-type lectin domain family 4, member a3 // 6 F2|6 // 73149, NA	6.44063	0.000488986
10445293	NM_013737 // Pla2g7 // phospholipase A2, group VII (platelet-activating factor acetylhydrolase, plasma) // 17|17 C // 27226 /// ENSMUST00000024706 // Pla2g7 // phospholipase A2, group VII (platelet-activating factor acetylhydrolase, plasma) // 17|17 C // 27226 /// BC010726 // Pla2g7 // phospholipase A2, group VII (platelet-activating factor acetylhydrolase, plasma) // 17|17 C // 27226 /// ENSMUST…	6.40914	0.00072597
10572897	NM_010442 // Hmox1 // heme oxygenase (decycling) 1 // 8 C1|8 35.0 cM // 15368 /// ENSMUST00000005548 // Hmox1 // heme oxygenase (decycling) 1 // 8 C1|8 35.0 cM // 15368 /// M33203 // Hmox1 // heme oxygenase (decycling) 1 // 8 C1|8 35.0 cM // 15368 /// ENSMUST00000098626 // Hmox1 // heme oxygenase (decycling) 1 // 8 C1|8 35.0 cM // 15368, NA	6.28886	0.000534372
10534927	NM_153510 // Pilra // paired immunoglobin-like type 2 receptor alpha // 5 G2|5 // 231805 /// ENSMUST00000058897 // Pilra // paired immunoglobin-like type 2 receptor alpha // 5 G2|5 // 231805 /// BC115565 // Pilra // paired immunoglobin-like type 2 receptor alpha // 5 G2|5 // 231805 /// ENSMUST00000110980 // Pilra // paired immunoglobin-like type 2 receptor alpha // 5 G2|5 // 231805 /// ENSMUST000…	6.26052	0.00313341
10517791	NM_011061 // Padi4 // peptidyl arginine deiminase, type IV // 4 E1|4 71.0 cM // 18602 /// ENSMUST00000026381 // Padi4 // peptidyl arginine deiminase, type IV // 4 E1|4 71.0 cM // 18602 /// AB013850 // Padi4 // peptidyl arginine deiminase, type IV // 4 E1|4 71.0 cM // 18602, NA	6.21312	0.000426137
10487506	NR_028590 // Gm14005 // predicted gene 14005 // 2 F1|2 // 100043424, NA	6.17564	7.77218e-05
10505064	NM_028053 // Tmem38b // transmembrane protein 38B // 4 B2|4 28.5 cM // 52076 /// ENSMUST00000030127 // Tmem38b // transmembrane protein 38B // 4 B2|4 28.5 cM // 52076 /// BC011072 // Tmem38b // transmembrane protein 38B // 4 B2|4 28.5 cM // 52076, NA	6.09624	8.81131e-05
10579839	BC094410 // Rpl21 // ribosomal protein L21 // 5 G3|5 // 19933 /// NM_001101584 // Gm6813 // predicted gene 6813 // 19 C3|19 // 627939 /// ENSMUST00000093411 // Gm8054 // Rpl21 pseudogene // 8 C1|8 // 666340 /// ENSMUST00000073376 // Gm16416 // ribosomal protein L21 pseudogene // 13 D1|13 // 432801 /// ENSMUST00000079481 // Rpl21-ps10 // ribosomal protein L21, pseudogene 10 // 3 B|3 // 665821 /// …	6.09009	0.000120328
10452815	NM_011723 // Xdh // xanthine dehydrogenase // 17 E2|17 45.3 cM // 22436 /// ENSMUST00000024866 // Xdh // xanthine dehydrogenase // 17 E2|17 45.3 cM // 22436 /// BC141183 // Xdh // xanthine dehydrogenase // 17 E2|17 45.3 cM // 22436 /// ENSMUST00000097283 // Xdh // xanthine dehydrogenase // 17 E2|17 45.3 cM // 22436, NA	6.08678	1.98399e-05
10344288	---, NA	6.05498	0.00212307
10562720	NM_031181 // Siglece // sialic acid binding Ig-like lectin E // 7 B2|7 // 83382 /// ENSMUST00000032667 // Siglece // sialic acid binding Ig-like lectin E // 7 B2|7 // 83382 /// BC023280 // Siglece // sialic acid binding Ig-like lectin E // 7 B2|7 // 83382, NA	5.98862	0.00010371
10438017	NM_139232 // Fgd4 // FYVE, RhoGEF and PH domain containing 4 // 16 A3|16 // 224014 /// NM_139233 // Fgd4 // FYVE, RhoGEF and PH domain containing 4 // 16 A3|16 // 224014 /// NM_139234 // Fgd4 // FYVE, RhoGEF and PH domain containing 4 // 16 A3|16 // 224014 /// ENSMUST00000162671 // Fgd4 // FYVE, RhoGEF and PH domain containing 4 // 16 A3|16 // 224014 /// ENSMUST00000161861 // Fgd4 // FYVE, RhoGEF…	5.98603	0.00013624
10489463	NM_011414 // Slpi // secretory leukocyte peptidase inhibitor // 2 H|2 // 20568 /// ENSMUST00000109367 // Slpi // secretory leukocyte peptidase inhibitor // 2 H|2 // 20568 /// U73004 // Slpi // secretory leukocyte peptidase inhibitor // 2 H|2 // 20568, NA	5.93452	0.000115958
10462618	NM_010501 // Ifit3 // interferon-induced protein with tetratricopeptide repeats 3 // 19|19 C3 // 15959 /// ENSMUST00000102825 // Ifit3 // interferon-induced protein with tetratricopeptide repeats 3 // 19|19 C3 // 15959 /// BC089563 // Ifit3 // interferon-induced protein with tetratricopeptide repeats 3 // 19|19 C3 // 15959, NA	5.91805	0.00455688
10445753	NM_021407 // Trem3 // triggering receptor expressed on myeloid cells 3 // 17 C|17 // 58218 /// ENSMUST00000048065 // Trem3 // triggering receptor expressed on myeloid cells 3 // 17 C|17 // 58218 /// AF241220 // Trem3 // triggering receptor expressed on myeloid cells 3 // 17 C|17 // 58218, NA	5.87232	0.00174322
10541555	NM_199311 // Clec4a1 // C-type lectin domain family 4, member a1 // 6 F2|6 // 269799 /// ENSMUST00000060484 // Clec4a1 // C-type lectin domain family 4, member a1 // 6 F2|6 // 269799 /// BC049354 // Clec4a1 // C-type lectin domain family 4, member a1 // 6 F2|6 // 269799, NA	5.83222	0.000346204
10388047	NM_001004142 // Nlrp1a // NLR family, pyrin domain containing 1A // 11 B4|11 42.0 cM // 195046 /// AY355339 // Nlrp1a // NLR family, pyrin domain containing 1A // 11 B4|11 42.0 cM // 195046 /// ENSMUST00000108519 // Nlrp1a // NLR family, pyrin domain containing 1A // 11 B4|11 42.0 cM // 195046 /// ENSMUST00000048514 // Nlrp1a // NLR family, pyrin domain containing 1A // 11 B4|11 42.0 cM // 195046…	5.77785	0.00105692
10368577	NM_001146349 // Rnf217 // ring finger protein 217 // 10 A4|10 // 268291 /// ENSMUST00000081989 // Rnf217 // ring finger protein 217 // 10 A4|10 // 268291, NA	5.73582	0.00572077
10454353	NM_026779 // Mocos // molybdenum cofactor sulfurase // 18 A2|18 // 68591 /// ENSMUST00000068006 // Mocos // molybdenum cofactor sulfurase // 18 A2|18 // 68591 /// BC113786 // Mocos // molybdenum cofactor sulfurase // 18 A2|18 // 68591, NA	5.73152	5.12705e-06
10497349	NM_001002898 // Sirpb1a // signal-regulatory protein beta 1A // 3 A1|3 // 320832 /// NM_001173460 // Sirpb1b // signal-regulatory protein beta 1B // 3 A1|3 // 668101 /// ENSMUST00000099201 // Sirpb1a // signal-regulatory protein beta 1A // 3 A1|3 // 320832 /// ENSMUST00000091319 // Sirpb1b // signal-regulatory protein beta 1B // 3 A1|3 // 668101 /// AB109404 // Sirpb1a // signal-regulatory protei…	5.7192	0.000522534
10364529	NM_011178 // Prtn3 // proteinase 3 // 10 C1|10 43.0 cM // 19152 /// ENSMUST00000006679 // Prtn3 // proteinase 3 // 10 C1|10 43.0 cM // 19152 /// U97073 // Prtn3 // proteinase 3 // 10 C1|10 43.0 cM // 19152, NA	5.70251	0.00170883
10523134	NM_019932 // Pf4 // platelet factor 4 // 5 E1|5 // 56744 /// ENSMUST00000031320 // Pf4 // platelet factor 4 // 5 E1|5 // 56744 /// BC061111 // Pf4 // platelet factor 4 // 5 E1|5 // 56744, NA	5.58292	0.00438815
10495285	NM_019972 // Sort1 // sortilin 1 // 3 F3|3 // 20661 /// ENSMUST00000102632 // Sort1 // sortilin 1 // 3 F3|3 // 20661 /// BC056343 // Sort1 // sortilin 1 // 3 F3|3 // 20661 /// ENSMUST00000090564 // Sort1 // sortilin 1 // 3 F3|3 // 20661 /// ENSMUST00000135636 // Sort1 // sortilin 1 // 3 F3|3 // 20661, NA	5.56409	0.000799699
10405587	NM_009369 // Tgfbi // transforming growth factor, beta induced // 13 B-C1|13 38.0 cM // 21810 /// ENSMUST00000045173 // Tgfbi // transforming growth factor, beta induced // 13 B-C1|13 38.0 cM // 21810 /// L19932 // Tgfbi // transforming growth factor, beta induced // 13 B-C1|13 38.0 cM // 21810, NA	5.56165	0.000526842
10351224	NM_007976 // F5 // coagulation factor V // 1 H2.2|1 86.6 cM // 14067 /// ENSMUST00000086040 // F5 // coagulation factor V // 1 H2.2|1 86.6 cM // 14067 /// U52925 // F5 // coagulation factor V // 1 H2.2|1 86.6 cM // 14067, NA	5.55536	3.80578e-05
10494978	NM_008979 // Ptpn22 // protein tyrosine phosphatase, non-receptor type 22 (lymphoid) // 3|3 F3 // 19260 /// ENSMUST00000029433 // Ptpn22 // protein tyrosine phosphatase, non-receptor type 22 (lymphoid) // 3|3 F3 // 19260 /// M90388 // Ptpn22 // protein tyrosine phosphatase, non-receptor type 22 (lymphoid) // 3|3 F3 // 19260 /// ENSMUST00000146071 // Ptpn22 // protein tyrosine phosphatase, non-rec…	5.5495	0.000116283
10466130	NM_022430 // Ms4a8a // membrane-spanning 4-domains, subfamily A, member 8A // 19 A|19 // 64381 /// ENSMUST00000025636 // Ms4a8a // membrane-spanning 4-domains, subfamily A, member 8A // 19 A|19 // 64381 /// BC042719 // Ms4a8a // membrane-spanning 4-domains, subfamily A, member 8A // 19 A|19 // 64381, NA	5.44827	0.000248922
10438639	NM_138650 // Dgkg // diacylglycerol kinase, gamma // 16 B1|16 15.5 cM // 110197 /// ENSMUST00000089925 // Dgkg // diacylglycerol kinase, gamma // 16 B1|16 15.5 cM // 110197 /// BC015278 // Dgkg // diacylglycerol kinase, gamma // 16 B1|16 15.5 cM // 110197 /// ENSMUST00000137311 // Dgkg // diacylglycerol kinase, gamma // 16 B1|16 15.5 cM // 110197, NA	5.43931	0.00132611
10363231	NM_020561 // Smpdl3a // sphingomyelin phosphodiesterase, acid-like 3A // 10 B4|10 // 57319 /// ENSMUST00000020022 // Smpdl3a // sphingomyelin phosphodiesterase, acid-like 3A // 10 B4|10 // 57319 /// BC139288 // Smpdl3a // sphingomyelin phosphodiesterase, acid-like 3A // 10 B4|10 // 57319, NA	5.43507	7.13143e-05
10365769	NM_010401 // Hal // histidine ammonia lyase // 10 C2-D1|10 51.0 cM // 15109 /// ENSMUST00000129421 // Hal // histidine ammonia lyase // 10 C2-D1|10 51.0 cM // 15109 /// BC157999 // Hal // histidine ammonia lyase // 10 C2-D1|10 51.0 cM // 15109 /// ENSMUST00000016031 // Hal // histidine ammonia lyase // 10 C2-D1|10 51.0 cM // 15109, NA	5.4319	0.000454683
10434778	NM_023386 // Rtp4 // receptor transporter protein 4 // 16 B1|16 // 67775 /// ENSMUST00000038423 // Rtp4 // receptor transporter protein 4 // 16 B1|16 // 67775 /// BC024872 // Rtp4 // receptor transporter protein 4 // 16 B1|16 // 67775, NA	5.4254	0.0033757
10547621	NM_031159 // Apobec1 // apolipoprotein B mRNA editing enzyme, catalytic polypeptide 1 // 6 F1|6 54.5 cM // 11810 /// NM_001134391 // Apobec1 // apolipoprotein B mRNA editing enzyme, catalytic polypeptide 1 // 6 F1|6 54.5 cM // 11810 /// ENSMUST00000112586 // Apobec1 // apolipoprotein B mRNA editing enzyme, catalytic polypeptide 1 // 6 F1|6 54.5 cM // 11810 /// ENSMUST00000112585 // Apobec1 // apo…	5.41023	3.84925e-05
10598093	NM_177363 // Tarm1 // T cell-interacting, activating receptor on myeloid cells 1 // 7 A1|7 // 245126 /// ENSMUST00000065703 // Tarm1 // T cell-interacting, activating receptor on myeloid cells 1 // 7 A1|7 // 245126 /// DQ973493 // Tarm1 // T cell-interacting, activating receptor on myeloid cells 1 // 7 A1|7 // 245126, NA	5.40034	0.00148701
10361234	NM_008288 // Hsd11b1 // hydroxysteroid 11-beta dehydrogenase 1 // 1 H6|1 // 15483 /// NM_001044751 // Hsd11b1 // hydroxysteroid 11-beta dehydrogenase 1 // 1 H6|1 // 15483 /// ENSMUST00000161737 // Hsd11b1 // hydroxysteroid 11-beta dehydrogenase 1 // 1 H6|1 // 15483 /// ENSMUST00000016338 // Hsd11b1 // hydroxysteroid 11-beta dehydrogenase 1 // 1 H6|1 // 15483 /// BC132364 // Hsd11b1 // hydroxyster…	5.39031	0.00126406
10445308	NM_018887 // Cyp39a1 // cytochrome P450, family 39, subfamily a, polypeptide 1 // 17 B3|17 // 56050 /// ENSMUST00000024760 // Cyp39a1 // cytochrome P450, family 39, subfamily a, polypeptide 1 // 17 B3|17 // 56050 /// AF237981 // Cyp39a1 // cytochrome P450, family 39, subfamily a, polypeptide 1 // 17 B3|17 // 56050 /// ENSMUST00000055172 // Cyp39a1 // cytochrome P450, family 39, subfamily a, polyp…	5.3529	0.00210632
10372781	NM_028679 // Irak3 // interleukin-1 receptor-associated kinase 3 // 10 D2|10 // 73914 /// ENSMUST00000020448 // Irak3 // interleukin-1 receptor-associated kinase 3 // 10 D2|10 // 73914 /// BC120829 // Irak3 // interleukin-1 receptor-associated kinase 3 // 10 D2|10 // 73914 /// ENSMUST00000135106 // Irak3 // interleukin-1 receptor-associated kinase 3 // 10 D2|10 // 73914, NA	5.35059	9.69613e-05
10571274	NM_010344 // Gsr // glutathione reductase // 8 A4|8 18.0 cM // 14782 /// ENSMUST00000033992 // Gsr // glutathione reductase // 8 A4|8 18.0 cM // 14782 /// BC057325 // Gsr // glutathione reductase // 8 A4|8 18.0 cM // 14782, NA	5.33998	0.000318613
10440491	NM_007471 // App // amyloid beta (A4) precursor protein // 16 C3-qter|16 56.0 cM // 11820 /// ENSMUST00000005406 // App // amyloid beta (A4) precursor protein // 16 C3-qter|16 56.0 cM // 11820 /// BC070409 // App // amyloid beta (A4) precursor protein // 16 C3-qter|16 56.0 cM // 11820 /// ENSMUST00000074271 // App // amyloid beta (A4) precursor protein // 16 C3-qter|16 56.0 cM // 11820 /// ENSMUS…	5.27581	6.9212e-05
10399360	NM_007483 // Rhob // ras homolog gene family, member B // 12 A1.1|12 // 11852 /// ENSMUST00000067384 // Rhob // ras homolog gene family, member B // 12 A1.1|12 // 11852 /// AF481943 // Rhob // ras homolog gene family, member B // 12 A1.1|12 // 11852, NA	5.2562	0.000658486
10360373	NM_001177349 // E030037K03Rik // RIKEN cDNA E030037K03 gene // 1 H3|1 // 623121 /// NM_001177350 // E030037K03Rik // RIKEN cDNA E030037K03 gene // 1 H3|1 // 623121 /// ENSMUST00000097462 // E030037K03Rik // RIKEN cDNA E030037K03 gene // 1 H3|1 // 623121, NA	5.23934	0.00605256
10462623	NM_008331 // Ifit1 // interferon-induced protein with tetratricopeptide repeats 1 // 19 C1|19 // 15957 /// ENSMUST00000102824 // Ifit1 // interferon-induced protein with tetratricopeptide repeats 1 // 19 C1|19 // 15957 /// BC003768 // Ifit1 // interferon-induced protein with tetratricopeptide repeats 1 // 19 C1|19 // 15957, NA	5.23525	0.000207292
10492815	NM_177260 // Tmem154 // transmembrane protein 154 // 3 F1|3 // 320782 /// ENSMUST00000107682 // Tmem154 // transmembrane protein 154 // 3 F1|3 // 320782 /// BC096432 // Tmem154 // transmembrane protein 154 // 3 F1|3 // 320782 /// ENSMUST00000070636 // Tmem154 // transmembrane protein 154 // 3 F1|3 // 320782, NA	5.23414	0.000569245
10476648	NM_019771 // Dstn // destrin // 2 H1|2 81.4 cM // 56431 /// ENSMUST00000103172 // Dstn // destrin // 2 H1|2 81.4 cM // 56431 /// AB025406 // Dstn // destrin // 2 H1|2 81.4 cM // 56431, NA	5.20393	0.000124993
10550906	NM_011113 // Plaur // plasminogen activator, urokinase receptor // 7 A3|7 // 18793 /// ENSMUST00000002284 // Plaur // plasminogen activator, urokinase receptor // 7 A3|7 // 18793 /// BC010309 // Plaur // plasminogen activator, urokinase receptor // 7 A3|7 // 18793, NA	5.13001	0.000226561
10454015	NM_028341 // Ttc39c // tetratricopeptide repeat domain 39C // 18|18 A2 // 72747 /// ENSMUST00000025294 // Ttc39c // tetratricopeptide repeat domain 39C // 18|18 A2 // 72747 /// BC020021 // Ttc39c // tetratricopeptide repeat domain 39C // 18|18 A2 // 72747, NA	5.1299	0.00208366
10341789	---, NA	5.12367	0.0111756
10462621	NM_001005858 // I830012O16Rik // RIKEN cDNA I830012O16 gene // 19 C1|19 // 667370 /// ENSMUST00000099507 // I830012O16Rik // RIKEN cDNA I830012O16 gene // 19 C1|19 // 667370, NA	5.08286	0.0287512
10505517	NM_021297 // Tlr4 // toll-like receptor 4 // 4 C1|4 33.0 cM // 21898 /// ENSMUST00000048096 // Tlr4 // toll-like receptor 4 // 4 C1|4 33.0 cM // 21898 /// AF110133 // Tlr4 // toll-like receptor 4 // 4 C1|4 33.0 cM // 21898 /// ENSMUST00000107365 // Tlr4 // toll-like receptor 4 // 4 C1|4 33.0 cM // 21898, NA	5.03679	0.00112726
10412298	NM_001033228 // Itga1 // integrin alpha 1 // 13 D2.2|13 65.0 cM // 109700 /// ENSMUST00000061673 // Itga1 // integrin alpha 1 // 13 D2.2|13 65.0 cM // 109700 /// ENSMUST00000036276 // Itga1 // integrin alpha 1 // 13 D2.2|13 65.0 cM // 109700, NA	5.03468	0.000732192
10492330	NM_008772 // P2ry1 // purinergic receptor P2Y, G-protein coupled 1 // 3 D|3 // 18441 /// ENSMUST00000029331 // P2ry1 // purinergic receptor P2Y, G-protein coupled 1 // 3 D|3 // 18441 /// BC138634 // P2ry1 // purinergic receptor P2Y, G-protein coupled 1 // 3 D|3 // 18441, NA	5.012	0.000120859
10582997	NM_007609 // Casp4 // caspase 4, apoptosis-related cysteine peptidase // 9 A1|9 1.1 cM // 12363 /// BC061255 // Casp4 // caspase 4, apoptosis-related cysteine peptidase // 9 A1|9 1.1 cM // 12363 /// ENSMUST00000159461 // Casp4 // caspase 4, apoptosis-related cysteine peptidase // 9 A1|9 1.1 cM // 12363 /// ENSMUST00000160064 // Casp4 // caspase 4, apoptosis-related cysteine peptidase // 9 A1|9 1.…	5.01075	6.1964e-07
10580033	NM_011925 // Cd97 // CD97 antigen // 8 C2|8 38.0 cM // 26364 /// NM_001163030 // Cd97 // CD97 antigen // 8 C2|8 38.0 cM // 26364 /// NM_001163029 // Cd97 // CD97 antigen // 8 C2|8 38.0 cM // 26364 /// NM_001163031 // Cd97 // CD97 antigen // 8 C2|8 38.0 cM // 26364 /// ENSMUST00000075843 // Cd97 // CD97 antigen // 8 C2|8 38.0 cM // 26364 /// ENSMUST00000109802 // Cd97 // CD97 antigen // 8 C2|8 38.…	5.00879	0.000210642
10447056	NM_027455 // Qpct // glutaminyl-peptide cyclotransferase (glutaminyl cyclase) // 17 E3|17 // 70536 /// ENSMUST00000040789 // Qpct // glutaminyl-peptide cyclotransferase (glutaminyl cyclase) // 17 E3|17 // 70536 /// BC151027 // Qpct // glutaminyl-peptide cyclotransferase (glutaminyl cyclase) // 17 E3|17 // 70536 /// ENSMUST00000112450 // Qpct // glutaminyl-peptide cyclotransferase (glutaminyl cycl…	4.92017	0.000626737
10523451	NM_013470 // Anxa3 // annexin A3 // 5 E3|5 54.0 cM // 11745 /// ENSMUST00000031447 // Anxa3 // annexin A3 // 5 E3|5 54.0 cM // 11745 /// BC090634 // Anxa3 // annexin A3 // 5 E3|5 54.0 cM // 11745 /// ENSMUST00000112985 // Anxa3 // annexin A3 // 5 E3|5 54.0 cM // 11745, NA	4.89911	7.58635e-05
10542140	NM_153094 // Klrb1f // killer cell lectin-like receptor subfamily B member 1F // 6 F3|6 // 232408 /// NR_024262 // Klrb1f // killer cell lectin-like receptor subfamily B member 1F // 6 F3|6 // 232408 /// NR_024263 // Klrb1f // killer cell lectin-like receptor subfamily B member 1F // 6 F3|6 // 232408 /// ENSMUST00000032257 // Klrb1f // killer cell lectin-like receptor subfamily B member 1F // 6 F…	4.8858	0.00308797
10471721	NM_008969 // Ptgs1 // prostaglandin-endoperoxide synthase 1 // 2 B|2 29.0 cM // 19224 /// ENSMUST00000062069 // Ptgs1 // prostaglandin-endoperoxide synthase 1 // 2 B|2 29.0 cM // 19224 /// M34141 // Ptgs1 // prostaglandin-endoperoxide synthase 1 // 2 B|2 29.0 cM // 19224, NA	4.8591	0.000295423
10490150	NM_021394 // Zbp1 // Z-DNA binding protein 1 // 2 H3|2 // 58203 /// NM_001139519 // Zbp1 // Z-DNA binding protein 1 // 2 H3|2 // 58203 /// ENSMUST00000029018 // Zbp1 // Z-DNA binding protein 1 // 2 H3|2 // 58203 /// AF136520 // Zbp1 // Z-DNA binding protein 1 // 2 H3|2 // 58203, NA	4.85774	0.00379288
10408693	NM_028784 // F13a1 // coagulation factor XIII, A1 subunit // 13 A3.3|13 // 74145 /// NM_001166391 // F13a1 // coagulation factor XIII, A1 subunit // 13 A3.3|13 // 74145 /// ENSMUST00000037491 // F13a1 // coagulation factor XIII, A1 subunit // 13 A3.3|13 // 74145 /// BC040274 // F13a1 // coagulation factor XIII, A1 subunit // 13 A3.3|13 // 74145 /// ENSMUST00000095869 // F13a1 // coagulation facto…	4.85358	0.000264269
10462035	NM_008492 // Ldhb // lactate dehydrogenase B // 6 G2|6 62.0 cM // 16832 /// ENSMUST00000032373 // Ldhb // lactate dehydrogenase B // 6 G2|6 62.0 cM // 16832 /// BC046755 // Ldhb // lactate dehydrogenase B // 6 G2|6 62.0 cM // 16832 /// ENSMUST00000134191 // Ldhb // lactate dehydrogenase B // 6 G2|6 62.0 cM // 16832, NA	4.81514	0.00128907
10578045	NM_178591 // Nrg1 // neuregulin 1 // 8 A3|8 // 211323 /// ENSMUST00000073884 // Nrg1 // neuregulin 1 // 8 A3|8 // 211323 /// AY648976 // Nrg1 // neuregulin 1 // 8 A3|8 // 211323 /// ENSMUST00000080782 // Nrg1 // neuregulin 1 // 8 A3|8 // 211323 /// ENSMUST00000098838 // Nrg1 // neuregulin 1 // 8 A3|8 // 211323, NA	4.74064	0.00109472
10496569	NM_145545 // Gbp6 // guanylate binding protein 6 // 3 H1|3 // 229900 /// NM_001083312 // Gbp6 // guanylate binding protein 6 // 3 H1|3 // 229900 /// ENSMUST00000045097 // Gbp6 // guanylate binding protein 6 // 3 H1|3 // 229900 /// BC010229 // Gbp6 // guanylate binding protein 6 // 3 H1|3 // 229900, NA	4.73522	0.00148809
10399691	NM_010496 // Id2 // inhibitor of DNA binding 2 // 12 B|12 7.0 cM // 15902 /// ENSMUST00000020974 // Id2 // inhibitor of DNA binding 2 // 12 B|12 7.0 cM // 15902 /// BC006921 // Id2 // inhibitor of DNA binding 2 // 12 B|12 7.0 cM // 15902, NA	4.71332	0.00196268
10579958	NM_008357 // Il15 // interleukin 15 // 8 C2|8 38.0 cM // 16168 /// ENSMUST00000034148 // Il15 // interleukin 15 // 8 C2|8 38.0 cM // 16168 /// U14332 // Il15 // interleukin 15 // 8 C2|8 38.0 cM // 16168, NA	4.63278	0.00143271
10409376	NM_001033245 // Hk3 // hexokinase 3 // 13 B1|13 // 212032 /// ENSMUST00000052949 // Hk3 // hexokinase 3 // 13 B1|13 // 212032 /// ENSMUST00000126234 // Hk3 // hexokinase 3 // 13 B1|13 // 212032 /// BC117860 // Hk3 // hexokinase 3 // 13 B1|13 // 212032 /// BC117861 // Hk3 // hexokinase 3 // 13 B1|13 // 212032 /// ENSMUST00000132309 // Hk3 // hexokinase 3 // 13 B1|13 // 212032 /// ENSMUST0000014964…	4.61769	0.000174762
10442596	NM_013759 // Sepx1 // selenoprotein X 1 // 17 A3.3|17 10.0 cM // 27361 /// ENSMUST00000115262 // Sepx1 // selenoprotein X 1 // 17 A3.3|17 10.0 cM // 27361 /// BC090646 // Sepx1 // selenoprotein X 1 // 17 A3.3|17 10.0 cM // 27361, NA	4.59773	0.000802534
10599192	NM_028894 // Lonrf3 // LON peptidase N-terminal domain and ring finger 3 // X|X A2 // 74365 /// BC120688 // Lonrf3 // LON peptidase N-terminal domain and ring finger 3 // X|X A2 // 74365 /// ENSMUST00000115255 // Lonrf3 // LON peptidase N-terminal domain and ring finger 3 // X|X A2 // 74365, NA	4.5886	0.00240836
10347335	NM_013612 // Slc11a1 // solute carrier family 11 (proton-coupled divalent metal ion transporters), member 1 // 1 C3|1 39.2 cM // 18173 /// ENSMUST00000027368 // Slc11a1 // solute carrier family 11 (proton-coupled divalent metal ion transporters), member 1 // 1 C3|1 39.2 cM // 18173 /// L13732 // Slc11a1 // solute carrier family 11 (proton-coupled divalent metal ion transporters), member 1 // 1 C3…	4.56839	0.000218741
10344966	NM_016923 // Ly96 // lymphocyte antigen 96 // 1 A3|1 // 17087 /// NM_001159711 // Ly96 // lymphocyte antigen 96 // 1 A3|1 // 17087 /// ENSMUST00000026881 // Ly96 // lymphocyte antigen 96 // 1 A3|1 // 17087 /// BC116785 // Ly96 // lymphocyte antigen 96 // 1 A3|1 // 17087, NA	4.56084	0.00830985
10496592	NM_010260 // Gbp2 // guanylate binding protein 2 // 3 H1|3 67.4 cM // 14469 /// ENSMUST00000029937 // Gbp2 // guanylate binding protein 2 // 3 H1|3 67.4 cM // 14469 /// AF077007 // Gbp2 // guanylate binding protein 2 // 3 H1|3 67.4 cM // 14469, NA	4.48819	0.000491598
10398665	NM_009396 // Tnfaip2 // tumor necrosis factor, alpha-induced protein 2 // 12 F1|12 56.0 cM // 21928 /// ENSMUST00000102745 // Tnfaip2 // tumor necrosis factor, alpha-induced protein 2 // 12 F1|12 56.0 cM // 21928 /// BC138106 // Tnfaip2 // tumor necrosis factor, alpha-induced protein 2 // 12 F1|12 56.0 cM // 21928 /// ENSMUST00000021710 // Tnfaip2 // tumor necrosis factor, alpha-induced protein 2…	4.46659	5.21339e-05
10464560	NM_026316 // Aldh3b1 // aldehyde dehydrogenase 3 family, member B1 // 19 A|19 // 67689 /// ENSMUST00000051803 // Aldh3b1 // aldehyde dehydrogenase 3 family, member B1 // 19 A|19 // 67689 /// BC046597 // Aldh3b1 // aldehyde dehydrogenase 3 family, member B1 // 19 A|19 // 67689 /// ENSMUST00000100035 // Aldh3b1 // aldehyde dehydrogenase 3 family, member B1 // 19 A|19 // 67689, NA	4.4631	0.000139435
10583669	NM_206536 // AB124611 // cDNA sequence AB124611 // 9 A3|9 // 382062 /// ENSMUST00000076326 // AB124611 // cDNA sequence AB124611 // 9 A3|9 // 382062 /// AB124611 // AB124611 // cDNA sequence AB124611 // 9 A3|9 // 382062 /// ENSMUST00000086361 // AB124611 // cDNA sequence AB124611 // 9 A3|9 // 382062, NA	4.4251	8.13938e-06
10530819	NM_175606 // Hopx // HOP homeobox // 5 C3.3|5 // 74318 /// NM_001159900 // Hopx // HOP homeobox // 5 C3.3|5 // 74318 /// NM_001159901 // Hopx // HOP homeobox // 5 C3.3|5 // 74318 /// ENSMUST00000081964 // Hopx // HOP homeobox // 5 C3.3|5 // 74318 /// ENSMUST00000113453 // Hopx // HOP homeobox // 5 C3.3|5 // 74318 /// ENSMUST00000120827 // Hopx // HOP homeobox // 5 C3.3|5 // 74318 /// AF492703 // …	4.42383	0.000158697
10444016	NM_001002842 // Pram1 // PML-RAR alpha-regulated adaptor molecule 1 // 17 B1|17 // 378460 /// NR_028279 // Pram1 // PML-RAR alpha-regulated adaptor molecule 1 // 17 B1|17 // 378460 /// ENSMUST00000052079 // Pram1 // PML-RAR alpha-regulated adaptor molecule 1 // 17 B1|17 // 378460 /// AY665714 // Pram1 // PML-RAR alpha-regulated adaptor molecule 1 // 17 B1|17 // 378460 /// ENSMUST00000116619 // Pr…	4.42087	0.00105274
10511363	NM_001002927 // Penk // preproenkephalin // 4 A1|4 0.8 cM // 18619 /// ENSMUST00000070375 // Penk // preproenkephalin // 4 A1|4 0.8 cM // 18619 /// ENSMUST00000108381 // Penk // preproenkephalin // 4 A1|4 0.8 cM // 18619 /// M55181 // Penk // preproenkephalin // 4 A1|4 0.8 cM // 18619 /// ENSMUST00000133567 // Penk // preproenkephalin // 4 A1|4 0.8 cM // 18619, NA	4.39895	0.00113015
10481262	NM_010190 // Fcnb // ficolin B // 2 A3|2 // 14134 /// ENSMUST00000028179 // Fcnb // ficolin B // 2 A3|2 // 14134 /// BC107220 // Fcnb // ficolin B // 2 A3|2 // 14134, NA	4.38686	0.0324294
10514275	NM_025760 // Ptplad2 // protein tyrosine phosphatase-like A domain containing 2 // 4 C4|4 // 66775 /// ENSMUST00000151280 // Ptplad2 // protein tyrosine phosphatase-like A domain containing 2 // 4 C4|4 // 66775 /// ENSMUST00000030221 // Ptplad2 // protein tyrosine phosphatase-like A domain containing 2 // 4 C4|4 // 66775 /// BC020155 // Ptplad2 // protein tyrosine phosphatase-like A domain contai…	4.37018	8.15453e-06
10560618	NM_007469 // Apoc1 // apolipoprotein C-I // 7 A3|7 4.0 cM // 11812 /// NM_001110009 // Apoc1 // apolipoprotein C-I // 7 A3|7 4.0 cM // 11812 /// ENSMUST00000045035 // Apoc1 // apolipoprotein C-I // 7 A3|7 4.0 cM // 11812 /// ENSMUST00000108451 // Apoc1 // apolipoprotein C-I // 7 A3|7 4.0 cM // 11812 /// BC019398 // Apoc1 // apolipoprotein C-I // 7 A3|7 4.0 cM // 11812, NA	4.35248	0.00153454
10415392	NM_008519 // Ltb4r1 // leukotriene B4 receptor 1 // 14 C3|14 20.5 cM // 16995 /// ENSMUST00000057569 // Ltb4r1 // leukotriene B4 receptor 1 // 14 C3|14 20.5 cM // 16995 /// AF044030 // Ltb4r1 // leukotriene B4 receptor 1 // 14 C3|14 20.5 cM // 16995, NA	4.3499	2.00067e-05
10367673	NM_001033253 // Plekhg1 // pleckstrin homology domain containing, family G (with RhoGef domain) member 1 // 10 A1|10 // 213783 /// NM_001159942 // Plekhg1 // pleckstrin homology domain containing, family G (with RhoGef domain) member 1 // 10 A1|10 // 213783 /// ENSMUST00000120274 // Plekhg1 // pleckstrin homology domain containing, family G (with RhoGef domain) member 1 // 10 A1|10 // 213783 /// …	4.33886	0.000266808
10560608	NM_009695 // Apoc2 // apolipoprotein C-II // 7 A3|7 4.0 cM // 11813 /// ENSMUST00000142352 // Apoc2 // apolipoprotein C-II // 7 A3|7 4.0 cM // 11813 /// ENSMUST00000003074 // Apoc2 // apolipoprotein C-II // 7 A3|7 4.0 cM // 11813 /// ENSMUST00000134116 // Apoc2 // apolipoprotein C-II // 7 A3|7 4.0 cM // 11813 /// ENSMUST00000150569 // Apoc2 // apolipoprotein C-II // 7 A3|7 4.0 cM // 11813 /// BC0…	4.29575	0.0174054
10379636	NM_011410 // Slfn4 // schlafen 4 // 11 C|11 // 20558 /// ENSMUST00000000208 // Slfn4 // schlafen 4 // 11 C|11 // 20558 /// BC044865 // Slfn4 // schlafen 4 // 11 C|11 // 20558, NA	4.28771	0.012739
10569877	NM_026985 // 1810033B17Rik // RIKEN cDNA 1810033B17 gene // 8 A1|8 0.38 cM // 69189 /// ENSMUST00000014118 // 1810033B17Rik // RIKEN cDNA 1810033B17 gene // 8 A1|8 0.38 cM // 69189, NA	4.28334	1.2901e-05
10413928	NM_001163616 // 1810011H11Rik // RIKEN cDNA 1810011H11 gene // 14 B|14 // 69069, NA	4.28332	0.0326796
10462603	NM_007987 // Fas // Fas (TNF receptor superfamily member 6) // 19 C1|19 23.0 cM // 14102 /// NM_001146708 // Fas // Fas (TNF receptor superfamily member 6) // 19 C1|19 23.0 cM // 14102 /// ENSMUST00000025691 // Fas // Fas (TNF receptor superfamily member 6) // 19 C1|19 23.0 cM // 14102 /// BC061160 // Fas // Fas (TNF receptor superfamily member 6) // 19 C1|19 23.0 cM // 14102 /// ENSMUST000001124…	4.28311	0.0052266
10523579	NM_029270 // Arhgap24 // Rho GTPase activating protein 24 // 5|5 E4 // 231532 /// NM_146161 // Arhgap24 // Rho GTPase activating protein 24 // 5|5 E4 // 231532 /// ENSMUST00000094559 // Arhgap24 // Rho GTPase activating protein 24 // 5|5 E4 // 231532 /// ENSMUST00000112855 // Arhgap24 // Rho GTPase activating protein 24 // 5|5 E4 // 231532 /// ENSMUST00000112854 // Arhgap24 // Rho GTPase activati…	4.26	0.0014259
10524621	NM_011854 // Oasl2 // 2'-5' oligoadenylate synthetase-like 2 // 5 F|5 // 23962 /// ENSMUST00000031542 // Oasl2 // 2'-5' oligoadenylate synthetase-like 2 // 5 F|5 // 23962 /// BC034361 // Oasl2 // 2'-5' oligoadenylate synthetase-like 2 // 5 F|5 // 23962 /// ENSMUST00000144064 // Oasl2 // 2'-5' oligoadenylate synthetase-like 2 // 5 F|5 // 23962 /// ENSMUST00000124716 // Oasl2 // 2'-5' oligoadenylat…	4.23945	0.00204484
10401968	NM_008079 // Galc // galactosylceramidase // 12 E|12 48.0 cM // 14420 /// ENSMUST00000021390 // Galc // galactosylceramidase // 12 E|12 48.0 cM // 14420 /// BC086671 // Galc // galactosylceramidase // 12 E|12 48.0 cM // 14420, NA	4.23599	0.000263551
10500335	NM_010186 // Fcgr1 // Fc receptor, IgG, high affinity I // 3 F2.1|3 45.2 cM // 14129 /// ENSMUST00000029748 // Fcgr1 // Fc receptor, IgG, high affinity I // 3 F2.1|3 45.2 cM // 14129 /// M31314 // Fcgr1 // Fc receptor, IgG, high affinity I // 3 F2.1|3 45.2 cM // 14129 /// ENSMUST00000090775 // Fcgr1 // Fc receptor, IgG, high affinity I // 3 F2.1|3 45.2 cM // 14129, NA	4.23433	0.0131852
10577882	NM_029884 // Hgsnat // heparan-alpha-glucosaminide N-acetyltransferase // 8 A2|8 8.0 cM // 52120 /// ENSMUST00000037609 // Hgsnat // heparan-alpha-glucosaminide N-acetyltransferase // 8 A2|8 8.0 cM // 52120 /// BC024084 // Hgsnat // heparan-alpha-glucosaminide N-acetyltransferase // 8 A2|8 8.0 cM // 52120, NA	4.22977	9.90436e-05
10445826	NM_020042 // Mocs1 // molybdenum cofactor synthesis 1 // 17 C|17 // 56738 /// NM_028464 // Mocs1 // molybdenum cofactor synthesis 1 // 17 C|17 // 56738 /// ENSMUST00000024797 // Mocs1 // molybdenum cofactor synthesis 1 // 17 C|17 // 56738 /// BC027444 // Mocs1 // molybdenum cofactor synthesis 1 // 17 C|17 // 56738, NA	4.22363	0.000680527
10555510	NM_001143848 // Pde2a // phosphodiesterase 2A, cGMP-stimulated // 7 E3|7 // 207728 /// NM_001008548 // Pde2a // phosphodiesterase 2A, cGMP-stimulated // 7 E3|7 // 207728 /// NR_026574 // Pde2a // phosphodiesterase 2A, cGMP-stimulated // 7 E3|7 // 207728 /// NM_001143849 // Pde2a // phosphodiesterase 2A, cGMP-stimulated // 7 E3|7 // 207728 /// ENSMUST00000084894 // Pde2a // phosphodiesterase 2A, c…	4.21695	0.000319707
10494114	NM_009150 // Selenbp1 // selenium binding protein 1 // 3 F2.1|3 43.25 cM // 20341 /// BC011202 // Selenbp1 // selenium binding protein 1 // 3 F2.1|3 43.25 cM // 20341 /// BC024106 // Selenbp2 // selenium binding protein 2 // 3 F2.1|3 43.26 cM // 20342 /// ENSMUST00000140757 // Selenbp1 // selenium binding protein 1 // 3 F2.1|3 43.25 cM // 20341 /// ENSMUST00000153720 // Selenbp1 // selenium bindi…	4.19433	0.000148291
10531415	NM_021274 // Cxcl10 // chemokine (C-X-C motif) ligand 10 // 5 E2|5 53.0 cM // 15945 /// BC030067 // Cxcl10 // chemokine (C-X-C motif) ligand 10 // 5 E2|5 53.0 cM // 15945, NA	4.17462	0.000633126
10389231	NM_011337 // Ccl3 // chemokine (C-C motif) ligand 3 // 11 C|11 47.59 cM // 20302 /// ENSMUST00000001008 // Ccl3 // chemokine (C-C motif) ligand 3 // 11 C|11 47.59 cM // 20302 /// M23447 // Ccl3 // chemokine (C-C motif) ligand 3 // 11 C|11 47.59 cM // 20302, NA	4.15119	0.031346
10466224	NM_133246 // Ms4a3 // membrane-spanning 4-domains, subfamily A, member 3 // 19|19 B // 170813 /// ENSMUST00000112984 // Ms4a3 // membrane-spanning 4-domains, subfamily A, member 3 // 19|19 B // 170813 /// AF321128 // Ms4a3 // membrane-spanning 4-domains, subfamily A, member 3 // 19|19 B // 170813, NA	4.1414	0.00416658
10357604	NM_019777 // Ikbke // inhibitor of kappaB kinase epsilon // 1 E4|1 // 56489 /// ENSMUST00000062108 // Ikbke // inhibitor of kappaB kinase epsilon // 1 E4|1 // 56489 /// AB016589 // Ikbke // inhibitor of kappaB kinase epsilon // 1 E4|1 // 56489 /// ENSMUST00000159195 // Ikbke // inhibitor of kappaB kinase epsilon // 1 E4|1 // 56489, NA	4.12255	0.00260782
10521667	NM_009763 // Bst1 // bone marrow stromal cell antigen 1 // 5 B3|5 25.0 cM // 12182 /// ENSMUST00000101237 // Bst1 // bone marrow stromal cell antigen 1 // 5 B3|5 25.0 cM // 12182 /// L32812 // Bst1 // bone marrow stromal cell antigen 1 // 5 B3|5 25.0 cM // 12182 /// ENSMUST00000030962 // Bst1 // bone marrow stromal cell antigen 1 // 5 B3|5 25.0 cM // 12182, NA	4.11908	0.0203621
10363224	NM_021272 // Fabp7 // fatty acid binding protein 7, brain // 10 B4|10 // 12140 /// ENSMUST00000020024 // Fabp7 // fatty acid binding protein 7, brain // 10 B4|10 // 12140 /// BC057090 // Fabp7 // fatty acid binding protein 7, brain // 10 B4|10 // 12140, NA	4.10092	9.19087e-05
10482920	NM_025422 // Cd302 // CD302 antigen // 2 C1.1|2 // 66205 /// ENSMUST00000028356 // Cd302 // CD302 antigen // 2 C1.1|2 // 66205 /// BC005501 // Cd302 // CD302 antigen // 2 C1.1|2 // 66205 /// ENSMUST00000074606 // Cd302 // CD302 antigen // 2 C1.1|2 // 66205, NA	4.05964	0.000746012
10467258	NM_001099634 // Myof // myoferlin // 19 C2|19 // 226101 /// ENSMUST00000041475 // Myof // myoferlin // 19 C2|19 // 226101 /// BC150790 // Myof // myoferlin // 19 C2|19 // 226101 /// ENSMUST00000087265 // Myof // myoferlin // 19 C2|19 // 226101 /// ENSMUST00000040369 // Myof // myoferlin // 19 C2|19 // 226101, NA	4.04989	0.00472776
10350742	NM_011882 // Rnasel // ribonuclease L (2', 5'-oligoisoadenylate synthetase-dependent) // 1|1 G2 // 24014 /// ENSMUST00000086209 // Rnasel // ribonuclease L (2', 5'-oligoisoadenylate synthetase-dependent) // 1|1 G2 // 24014 /// AF281045 // Rnasel // ribonuclease L (2', 5'-oligoisoadenylate synthetase-dependent) // 1|1 G2 // 24014, NA	4.01274	4.16595e-06
10464425	NM_018869 // Grk5 // G protein-coupled receptor kinase 5 // 19 D3|19 55.0 cM // 14773 /// ENSMUST00000003313 // Grk5 // G protein-coupled receptor kinase 5 // 19 D3|19 55.0 cM // 14773 /// AF040746 // Grk5 // G protein-coupled receptor kinase 5 // 19 D3|19 55.0 cM // 14773, NA	3.95982	0.000727748
10518300	NM_011610 // Tnfrsf1b // tumor necrosis factor receptor superfamily, member 1b // 4 E1|4 75.5 cM // 21938 /// ENSMUST00000030336 // Tnfrsf1b // tumor necrosis factor receptor superfamily, member 1b // 4 E1|4 75.5 cM // 21938 /// M59378 // Tnfrsf1b // tumor necrosis factor receptor superfamily, member 1b // 4 E1|4 75.5 cM // 21938 /// ENSMUST00000143055 // Tnfrsf1b // tumor necrosis factor recepto…	3.9271	0.00264906
10349166	NM_198028 // Serpinb10-ps // serine (or cysteine) peptidase inhibitor, clade B (ovalbumin), member 10, pseudogene // 1 E2.1|1 // 241197 /// NM_001160307 // Serpinb10-ps // serine (or cysteine) peptidase inhibitor, clade B (ovalbumin), member 10, pseudogene // 1 E2.1|1 // 241197 /// BC029736 // Serpinb10-ps // serine (or cysteine) peptidase inhibitor, clade B (ovalbumin), member 10, pseudogene // …	3.92143	0.00638678
10508734	NM_001081211 // Ptafr // platelet-activating factor receptor // 4 D2.2|4 62.4 cM // 19204 /// ENSMUST00000070690 // Ptafr // platelet-activating factor receptor // 4 D2.2|4 62.4 cM // 19204, NA	3.90386	0.00465553
10398859	NM_007421 // Adssl1 // adenylosuccinate synthetase like 1 // 12 F1|12 // 11565 /// ENSMUST00000021726 // Adssl1 // adenylosuccinate synthetase like 1 // 12 F1|12 // 11565 /// M74495 // Adssl1 // adenylosuccinate synthetase like 1 // 12 F1|12 // 11565 /// ENSMUST00000109756 // Adssl1 // adenylosuccinate synthetase like 1 // 12 F1|12 // 11565, NA	3.89092	0.00824926
10367400	NM_021412 // Mmp19 // matrix metallopeptidase 19 // 10 D3|10 70.0 cM // 58223 /// NM_001164197 // Mmp19 // matrix metallopeptidase 19 // 10 D3|10 70.0 cM // 58223 /// ENSMUST00000026411 // Mmp19 // matrix metallopeptidase 19 // 10 D3|10 70.0 cM // 58223 /// AF155221 // Mmp19 // matrix metallopeptidase 19 // 10 D3|10 70.0 cM // 58223, NA	3.88258	0.000784869
10368175	NM_013875 // Pde7b // phosphodiesterase 7B // 10 A3|10 // 29863 /// ENSMUST00000020165 // Pde7b // phosphodiesterase 7B // 10 A3|10 // 29863 /// AJ251859 // Pde7b // phosphodiesterase 7B // 10 A3|10 // 29863, NA	3.86738	0.00480963
10445241	NM_178589 // Tnfrsf21 // tumor necrosis factor receptor superfamily, member 21 // 17|17 C // 94185 /// ENSMUST00000024708 // Tnfrsf21 // tumor necrosis factor receptor superfamily, member 21 // 17|17 C // 94185 /// BC016420 // Tnfrsf21 // tumor necrosis factor receptor superfamily, member 21 // 17|17 C // 94185, NA	3.86048	5.99608e-05
10549097	NM_008492 // Ldhb // lactate dehydrogenase B // 6 G2|6 62.0 cM // 16832 /// ENSMUST00000032373 // Ldhb // lactate dehydrogenase B // 6 G2|6 62.0 cM // 16832 /// BC046755 // Ldhb // lactate dehydrogenase B // 6 G2|6 62.0 cM // 16832 /// ENSMUST00000134191 // Ldhb // lactate dehydrogenase B // 6 G2|6 62.0 cM // 16832, NA	3.84801	0.000847791
10534935	NM_133209 // Pilrb1 // paired immunoglobin-like type 2 receptor beta 1 // 5 G2|5 // 170741 /// ENSMUST00000110978 // Pilrb1 // paired immunoglobin-like type 2 receptor beta 1 // 5 G2|5 // 170741 /// BC145880 // Pilrb1 // paired immunoglobin-like type 2 receptor beta 1 // 5 G2|5 // 170741 /// ENSMUST00000085891 // Pilrb1 // paired immunoglobin-like type 2 receptor beta 1 // 5 G2|5 // 170741, NA	3.84549	0.00777329
10360382	NM_008329 // Ifi204 // interferon activated gene 204 // 1 H3|1 95.2 cM // 15951 /// NM_001033450 // Mnda // myeloid cell nuclear differentiation antigen // 1 H3|1 // 381308 /// ENSMUST00000009340 // Mnda // myeloid cell nuclear differentiation antigen // 1 H3|1 // 381308 /// M31419 // Ifi204 // interferon activated gene 204 // 1 H3|1 95.2 cM // 15951 /// BC132314 // Mnda // myeloid cell nuclear d…	3.84131	0.00118619
10362511	NM_010359 // Gstm3 // glutathione S-transferase, mu 3 // 3 F3|3 // 14864 /// ENSMUST00000106678 // Gstm3 // glutathione S-transferase, mu 3 // 3 F3|3 // 14864 /// ENSMUST00000004136 // Gstm3 // glutathione S-transferase, mu 3 // 3 F3|3 // 14864 /// BC044927 // Gstm3 // glutathione S-transferase, mu 3 // 3 F3|3 // 14864, NA	3.80691	0.000145683
10382321	NM_008425 // Kcnj2 // potassium inwardly-rectifying channel, subfamily J, member 2 // 11 E2|11 68.0 cM // 16518 /// ENSMUST00000042970 // Kcnj2 // potassium inwardly-rectifying channel, subfamily J, member 2 // 11 E2|11 68.0 cM // 16518 /// BC137841 // Kcnj2 // potassium inwardly-rectifying channel, subfamily J, member 2 // 11 E2|11 68.0 cM // 16518, NA	3.79325	0.00724748
10533256	NM_145211 // Oas1a // 2'-5' oligoadenylate synthetase 1A // 5 F|5 67.0 cM // 246730 /// ENSMUST00000080322 // Oas1a // 2'-5' oligoadenylate synthetase 1A // 5 F|5 67.0 cM // 246730 /// BC013715 // Oas1a // 2'-5' oligoadenylate synthetase 1A // 5 F|5 67.0 cM // 246730 /// ENSMUST00000111842 // Oas1a // 2'-5' oligoadenylate synthetase 1A // 5 F|5 67.0 cM // 246730, NA	3.76912	0.00442047
10534940	NM_001024932 // Pilrb2 // paired immunoglobin-like type 2 receptor beta 2 // 5 G2|5 // 545812 /// ENSMUST00000085889 // Pilrb2 // paired immunoglobin-like type 2 receptor beta 2 // 5 G2|5 // 545812 /// BC147406 // Pilrb2 // paired immunoglobin-like type 2 receptor beta 2 // 5 G2|5 // 545812 /// BC145880 // Pilrb1 // paired immunoglobin-like type 2 receptor beta 1 // 5 G2|5 // 170741 /// ENSMUST00…	3.71514	0.00341658
10459854	ENSMUST00000026496 // Pstpip2 // proline-serine-threonine phosphatase-interacting protein 2 // 18 E3|18 45.0 cM // 19201, NA	3.6974	0.00048015
10554789	NM_009982 // Ctsc // cathepsin C // 7|7 D3-E1.1 // 13032 /// ENSMUST00000032779 // Ctsc // cathepsin C // 7|7 D3-E1.1 // 13032 /// U74683 // Ctsc // cathepsin C // 7|7 D3-E1.1 // 13032, NA	3.69332	0.000553044
10593671	NM_172771 // Dmxl2 // Dmx-like 2 // 9|9 C // 235380 /// ENSMUST00000114362 // Dmxl2 // Dmx-like 2 // 9|9 C // 235380 /// ENSMUST00000118600 // Dmxl2 // Dmx-like 2 // 9|9 C // 235380 /// ENSMUST00000047765 // Dmxl2 // Dmx-like 2 // 9|9 C // 235380 /// AK173043 // Dmxl2 // Dmx-like 2 // 9|9 C // 235380 /// ENSMUST00000131452 // Dmxl2 // Dmx-like 2 // 9|9 C // 235380 /// ENSMUST00000118163 // Dmxl2 …	3.66772	0.00109264
10559248	NM_020286 // Tspan32 // tetraspanin 32 // 7 F5|7 69.0 cM // 27027 /// NM_001128081 // Tspan32 // tetraspanin 32 // 7 F5|7 69.0 cM // 27027 /// NM_001128080 // Tspan32 // tetraspanin 32 // 7 F5|7 69.0 cM // 27027 /// NM_001128082 // Tspan32 // tetraspanin 32 // 7 F5|7 69.0 cM // 27027 /// ENSMUST00000075172 // Tspan32 // tetraspanin 32 // 7 F5|7 69.0 cM // 27027 /// ENSMUST00000009396 // Tspan32 /…	3.65441	0.00274605
10567580	NM_030691 // Igsf6 // immunoglobulin superfamily, member 6 // 7|7 F2-F3 // 80719 /// ENSMUST00000047194 // Igsf6 // immunoglobulin superfamily, member 6 // 7|7 F2-F3 // 80719 /// BC057951 // Igsf6 // immunoglobulin superfamily, member 6 // 7|7 F2-F3 // 80719, NA	3.63906	6.30068e-06
10447341	NM_145491 // Rhoq // ras homolog gene family, member Q // 17 E4|17 56.0 cM // 104215 /// NM_008838 // Pigf // phosphatidylinositol glycan anchor biosynthesis, class F // 17 E4-E5|17 54.3 cM // 18701 /// ENSMUST00000024956 // Rhoq // ras homolog gene family, member Q // 17 E4|17 56.0 cM // 104215 /// ENSMUST00000024957 // Pigf // phosphatidylinositol glycan anchor biosynthesis, class F // 17 E4-E5…	3.63865	0.0088435
10560624	NM_009696 // Apoe // apolipoprotein E // 7 A3|7 4.0 cM // 11816 /// ENSMUST00000003066 // Apoe // apolipoprotein E // 7 A3|7 4.0 cM // 11816 /// M12414 // Apoe // apolipoprotein E // 7 A3|7 4.0 cM // 11816, NA	3.63813	0.0128175
10501235	NM_026764 // Gstm4 // glutathione S-transferase, mu 4 // 3 F2.3|3 // 14865 /// NM_001160411 // Gstm4 // glutathione S-transferase, mu 4 // 3 F2.3|3 // 14865 /// ENSMUST00000029489 // Gstm4 // glutathione S-transferase, mu 4 // 3 F2.3|3 // 14865 /// ENSMUST00000116285 // Gstm4 // glutathione S-transferase, mu 4 // 3 F2.3|3 // 14865 /// ENSMUST00000106670 // Gstm4 // glutathione S-transferase, mu 4…	3.63763	6.79225e-05
10413152	NM_028275 // 1700112E06Rik // RIKEN cDNA 1700112E06 gene // 14|14 B // 76633, NA	3.63516	0.00113889
10418702	NM_011894 // Sh3bp5 // SH3-domain binding protein 5 (BTK-associated) // 14|14 B // 24056 /// ENSMUST00000091903 // Sh3bp5 // SH3-domain binding protein 5 (BTK-associated) // 14|14 B // 24056 /// BC053741 // Sh3bp5 // SH3-domain binding protein 5 (BTK-associated) // 14|14 B // 24056 /// ENSMUST00000140002 // Sh3bp5 // SH3-domain binding protein 5 (BTK-associated) // 14|14 B // 24056 /// ENSMUST000…	3.62671	0.000503491
10425852	NM_133167 // Parvb // parvin, beta // 15|15 E3 // 170736 /// ENSMUST00000023072 // Parvb // parvin, beta // 15|15 E3 // 170736 /// AF237770 // Parvb // parvin, beta // 15|15 E3 // 170736 /// ENSMUST00000122818 // Parvb // parvin, beta // 15|15 E3 // 170736, NA	3.5968	0.00138213
10443494	NM_023734 // Pi16 // peptidase inhibitor 16 // 17|17 B1 // 74116 /// ENSMUST00000114701 // Pi16 // peptidase inhibitor 16 // 17|17 B1 // 74116 /// AB046537 // Pi16 // peptidase inhibitor 16 // 17|17 B1 // 74116 /// ENSMUST00000024808 // Pi16 // peptidase inhibitor 16 // 17|17 B1 // 74116 /// ENSMUST00000114698 // Pi16 // peptidase inhibitor 16 // 17|17 B1 // 74116, NA	3.58456	0.000560694
10445781	NM_031254 // Trem2 // triggering receptor expressed on myeloid cells 2 // 17 C|17 // 83433 /// ENSMUST00000024791 // Trem2 // triggering receptor expressed on myeloid cells 2 // 17 C|17 // 83433 /// BC052784 // Trem2 // triggering receptor expressed on myeloid cells 2 // 17 C|17 // 83433 /// ENSMUST00000113237 // Trem2 // triggering receptor expressed on myeloid cells 2 // 17 C|17 // 83433, NA	3.58201	0.00042336
10478890	NM_009883 // Cebpb // CCAAT/enhancer binding protein (C/EBP), beta // 2 H3|2 95.5 cM // 12608 /// ENSMUST00000070642 // Cebpb // CCAAT/enhancer binding protein (C/EBP), beta // 2 H3|2 95.5 cM // 12608 /// M61007 // Cebpb // CCAAT/enhancer binding protein (C/EBP), beta // 2 H3|2 95.5 cM // 12608, NA	3.57216	0.000107594
10433096	NM_008685 // Nfe2 // nuclear factor, erythroid derived 2 // 15 F3|15 61.7 cM // 18022 /// ENSMUST00000075192 // Nfe2 // nuclear factor, erythroid derived 2 // 15 F3|15 61.7 cM // 18022 /// ENSMUST00000156927 // Nfe2 // nuclear factor, erythroid derived 2 // 15 F3|15 61.7 cM // 18022 /// ENSMUST00000149111 // Nfe2 // nuclear factor, erythroid derived 2 // 15 F3|15 61.7 cM // 18022 /// ENSMUST00000…	3.57145	0.000196523
10406270	NM_053108 // Glrx // glutaredoxin // 13 C1|13 44.0 cM // 93692 /// ENSMUST00000022082 // Glrx // glutaredoxin // 13 C1|13 44.0 cM // 93692 /// AF109314 // Glrx // glutaredoxin // 13 C1|13 44.0 cM // 93692, NA	3.53654	0.000153296
10566438	NM_199009 // Fam160a2 // family with sequence similarity 160, member A2 // 7 E3|7 // 74349 /// BC063093 // Fam160a2 // family with sequence similarity 160, member A2 // 7 E3|7 // 74349 /// ENSMUST00000137158 // Fam160a2 // family with sequence similarity 160, member A2 // 7 E3|7 // 74349 /// ENSMUST00000048079 // Fam160a2 // family with sequence similarity 160, member A2 // 7 E3|7 // 74349 /// EN…	3.49364	0.000348609
10368720	NM_001114332 // Slc16a10 // solute carrier family 16 (monocarboxylic acid transporters), member 10 // 10 B1|10 // 72472 /// NM_028247 // Slc16a10 // solute carrier family 16 (monocarboxylic acid transporters), member 10 // 10 B1|10 // 72472 /// ENSMUST00000092566 // Slc16a10 // solute carrier family 16 (monocarboxylic acid transporters), member 10 // 10 B1|10 // 72472 /// BC052877 // Slc16a10 // …	3.48903	3.18455e-05
10604226	NM_021550 // C1galt1c1 // C1GALT1-specific chaperone 1 // X|X A2 // 59048 /// ENSMUST00000058265 // C1galt1c1 // C1GALT1-specific chaperone 1 // X|X A2 // 59048 /// BC029909 // C1galt1c1 // C1GALT1-specific chaperone 1 // X|X A2 // 59048, NA	3.48874	8.02388e-05
10530827	NM_183284 // Spink2 // serine peptidase inhibitor, Kazal type 2 // 5 C3.3|5 // 69982 /// ENSMUST00000065216 // Spink2 // serine peptidase inhibitor, Kazal type 2 // 5 C3.3|5 // 69982 /// BC087876 // Spink2 // serine peptidase inhibitor, Kazal type 2 // 5 C3.3|5 // 69982, NA	3.48666	0.0170851
10512067	NM_172689 // Ddx58 // DEAD (Asp-Glu-Ala-Asp) box polypeptide 58 // 4 A5|4 // 230073 /// ENSMUST00000037907 // Ddx58 // DEAD (Asp-Glu-Ala-Asp) box polypeptide 58 // 4 A5|4 // 230073 /// AY553221 // Ddx58 // DEAD (Asp-Glu-Ala-Asp) box polypeptide 58 // 4 A5|4 // 230073 /// ENSMUST00000108111 // Ddx58 // DEAD (Asp-Glu-Ala-Asp) box polypeptide 58 // 4 A5|4 // 230073 /// ENSMUST00000142055 // Ddx58 //…	3.47753	0.000329602
10404496	NM_020282 // Nqo2 // NAD(P)H dehydrogenase, quinone 2 // 13 A4|13 13.8 cM // 18105 /// NM_001163241 // Nqo2 // NAD(P)H dehydrogenase, quinone 2 // 13 A4|13 13.8 cM // 18105 /// NM_001163239 // Nqo2 // NAD(P)H dehydrogenase, quinone 2 // 13 A4|13 13.8 cM // 18105 /// NM_001163242 // Nqo2 // NAD(P)H dehydrogenase, quinone 2 // 13 A4|13 13.8 cM // 18105 /// ENSMUST00000021843 // Nqo2 // NAD(P)H dehy…	3.46577	4.31402e-05
10373768	NM_053267 // Selm // selenoprotein M // 11 A1|11 // 114679 /// ENSMUST00000094469 // Selm // selenoprotein M // 11 A1|11 // 114679 /// AY043488 // Selm // selenoprotein M // 11 A1|11 // 114679, NA	3.4355	0.0032576
10407985	NM_181754 // Gpr141 // G protein-coupled receptor 141 // 13 A2|13 // 353346 /// ENSMUST00000065335 // Gpr141 // G protein-coupled receptor 141 // 13 A2|13 // 353346 /// BC125585 // Gpr141 // G protein-coupled receptor 141 // 13 A2|13 // 353346, NA	3.4227	0.000112676
10414262	NM_007895 // Ear2 // eosinophil-associated, ribonuclease A family, member 2 // 14 C1|14 // 13587 /// ENSMUST00000074839 // Ear2 // eosinophil-associated, ribonuclease A family, member 2 // 14 C1|14 // 13587 /// AF306665 // Ear2 // eosinophil-associated, ribonuclease A family, member 2 // 14 C1|14 // 13587 /// AF306665 // Ear2 // eosinophil-associated, ribonuclease A family, member 2 // 14 C1|14 /…	3.41733	0.0148958
10358434	NM_008869 // Pla2g4a // phospholipase A2, group IVA (cytosolic, calcium-dependent) // 1 G1|1 76.0 cM // 18783 /// ENSMUST00000070200 // Pla2g4a // phospholipase A2, group IVA (cytosolic, calcium-dependent) // 1 G1|1 76.0 cM // 18783 /// BC003816 // Pla2g4a // phospholipase A2, group IVA (cytosolic, calcium-dependent) // 1 G1|1 76.0 cM // 18783, NA	3.40811	0.00906493
10497441	NM_013755 // Gyg // glycogenin // 3 A2|3 12.5 cM // 27357 /// ENSMUST00000118015 // Gyg // glycogenin // 3 A2|3 12.5 cM // 27357 /// BC029903 // Gyg // glycogenin // 3 A2|3 12.5 cM // 27357, NA	3.37922	0.0055993
10378068	NM_001037713 // Xaf1 // XIAP associated factor 1 // 11 B4|11 // 327959 /// ENSMUST00000146233 // Xaf1 // XIAP associated factor 1 // 11 B4|11 // 327959 /// ENSMUST00000094042 // Xaf1 // XIAP associated factor 1 // 11 B4|11 // 327959 /// ENSMUST00000094041 // Xaf1 // XIAP associated factor 1 // 11 B4|11 // 327959, NA	3.35143	0.000286648
10518570	NM_001081274 // Pgd // phosphogluconate dehydrogenase // 4 E2|4 77.6 cM // 110208 /// ENSMUST00000084124 // Pgd // phosphogluconate dehydrogenase // 4 E2|4 77.6 cM // 110208 /// BC008646 // Pgd // phosphogluconate dehydrogenase // 4 E2|4 77.6 cM // 110208, NA	3.34362	0.000367279
10363445	NM_028732 // 4632428N05Rik // RIKEN cDNA 4632428N05 gene // 10 B4|10 // 74048 /// NM_001159572 // 4632428N05Rik // RIKEN cDNA 4632428N05 gene // 10 B4|10 // 74048 /// ENSMUST00000020301 // 4632428N05Rik // RIKEN cDNA 4632428N05 gene // 10 B4|10 // 74048 /// BC003967 // 4632428N05Rik // RIKEN cDNA 4632428N05 gene // 10 B4|10 // 74048 /// ENSMUST00000105460 // 4632428N05Rik // RIKEN cDNA 4632428N05…	3.34003	4.40579e-05
10600814	NM_008179 // Gspt2 // G1 to S phase transition 2 // X|X B1 // 14853 /// AB003503 // Gspt2 // G1 to S phase transition 2 // X|X B1 // 14853, NA	3.30557	0.0251298
10548375	NM_020008 // Clec7a // C-type lectin domain family 7, member a // 6 F3|6 // 56644 /// ENSMUST00000112076 // Clec7a // C-type lectin domain family 7, member a // 6 F3|6 // 56644 /// AF262985 // Clec7a // C-type lectin domain family 7, member a // 6 F3|6 // 56644, NA	3.29772	6.81135e-05
10567995	NM_019738 // Nupr1 // nuclear protein 1 // 7 F4|7 // 56312 /// ENSMUST00000032961 // Nupr1 // nuclear protein 1 // 7 F4|7 // 56312 /// BC002109 // Nupr1 // nuclear protein 1 // 7 F4|7 // 56312, NA	3.28323	0.00131194
10561008	NM_001039185 // Ceacam1 // carcinoembryonic antigen-related cell adhesion molecule 1 // 7 A3|7 5.5 cM // 26365 /// NM_001039186 // Ceacam1 // carcinoembryonic antigen-related cell adhesion molecule 1 // 7 A3|7 5.5 cM // 26365 /// NM_011926 // Ceacam1 // carcinoembryonic antigen-related cell adhesion molecule 1 // 7 A3|7 5.5 cM // 26365 /// NM_001039187 // Ceacam1 // carcinoembryonic antigen-relat…	3.25956	0.000155329
10466314	---, NA	3.23356	0.00861288
10606376	NM_025921 // 2610002M06Rik // RIKEN cDNA 2610002M06 gene // X D|X // 67028 /// ENSMUST00000120722 // 2610002M06Rik // RIKEN cDNA 2610002M06 gene // X D|X // 67028 /// ENSMUST00000033594 // 2610002M06Rik // RIKEN cDNA 2610002M06 gene // X D|X // 67028 /// BC016070 // 2610002M06Rik // RIKEN cDNA 2610002M06 gene // X D|X // 67028, NA	3.21954	0.0092273
10598175	NM_053112 // Ear10 // eosinophil-associated, ribonuclease A family, member 10 // 14 C1|14 // 93725 /// NM_007895 // Ear2 // eosinophil-associated, ribonuclease A family, member 2 // 14 C1|14 // 13587 /// NM_007894 // Ear1 // eosinophil-associated, ribonuclease A family, member 1 // 14 C1|14 // 13586 /// ENSMUST00000159175 // Ear10 // eosinophil-associated, ribonuclease A family, member 10 // 14 C…	3.21067	0.00974462
10569020	NM_001033632 // Ifitm6 // interferon induced transmembrane protein 6 // 7 F5|7 // 213002 /// ENSMUST00000081924 // Ifitm6 // interferon induced transmembrane protein 6 // 7 F5|7 // 213002 /// BC104338 // Ifitm6 // interferon induced transmembrane protein 6 // 7 F5|7 // 213002, NA	3.19399	0.00355099
10450496	NM_010734 // Lst1 // leukocyte specific transcript 1 // 17 B1|17 19.06 cM // 16988 /// ENSMUST00000097336 // Lst1 // leukocyte specific transcript 1 // 17 B1|17 19.06 cM // 16988 /// BC086881 // Lst1 // leukocyte specific transcript 1 // 17 B1|17 19.06 cM // 16988 /// ENSMUST00000113924 // Lst1 // leukocyte specific transcript 1 // 17 B1|17 19.06 cM // 16988 /// ENSMUST00000113923 // Lst1 // leuk…	3.1874	0.00117696
10572880	NM_011622 // Tom1 // target of myb1 homolog (chicken) // 8 C1|8 // 21968 /// NM_001136259 // Tom1 // target of myb1 homolog (chicken) // 8 C1|8 // 21968 /// ENSMUST00000078847 // Tom1 // target of myb1 homolog (chicken) // 8 C1|8 // 21968 /// BC093520 // Tom1 // target of myb1 homolog (chicken) // 8 C1|8 // 21968, NA	3.18275	6.42491e-07
10546891	NM_133926 // Camk1 // calcium/calmodulin-dependent protein kinase I // 6 E3|6 48.7 cM // 52163 /// ENSMUST00000032409 // Camk1 // calcium/calmodulin-dependent protein kinase I // 6 E3|6 48.7 cM // 52163 /// BC014825 // Camk1 // calcium/calmodulin-dependent protein kinase I // 6 E3|6 48.7 cM // 52163, NA	3.16502	0.00319964
10490838	NM_010634 // Fabp5 // fatty acid binding protein 5, epidermal // 3|3 A1-3 // 16592 /// ENSMUST00000029046 // Fabp5 // fatty acid binding protein 5, epidermal // 3|3 A1-3 // 16592 /// X70100 // Fabp5 // fatty acid binding protein 5, epidermal // 3|3 A1-3 // 16592 /// ENSMUST00000072582 // Fabp5l2 // fatty acid binding protein 5-like 2 // 18 A1|18 // 622384, NA	3.16074	0.00220043
10415784	NM_001164220 // Trim13 // tripartite motif-containing 13 // 14 D1|14 // 66597 /// NM_023233 // Trim13 // tripartite motif-containing 13 // 14 D1|14 // 66597 /// ENSMUST00000039562 // Trim13 // tripartite motif-containing 13 // 14 D1|14 // 66597 /// BC138576 // Trim13 // tripartite motif-containing 13 // 14 D1|14 // 66597, NA	3.14727	0.0091263
10477169	NM_010495 // Id1 // inhibitor of DNA binding 1 // 2 H1|2 84.0 cM // 15901 /// ENSMUST00000038368 // Id1 // inhibitor of DNA binding 1 // 2 H1|2 84.0 cM // 15901 /// ENSMUST00000109824 // Id1 // inhibitor of DNA binding 1 // 2 H1|2 84.0 cM // 15901 /// M31885 // Id1 // inhibitor of DNA binding 1 // 2 H1|2 84.0 cM // 15901, NA	3.13544	0.000129599
10383799	NM_015749 // Tcn2 // transcobalamin 2 // 11 A1|11 3.0 cM // 21452 /// NM_001130458 // Tcn2 // transcobalamin 2 // 11 A1|11 3.0 cM // 21452 /// NM_001130459 // Tcn2 // transcobalamin 2 // 11 A1|11 3.0 cM // 21452 /// ENSMUST00000109993 // Tcn2 // transcobalamin 2 // 11 A1|11 3.0 cM // 21452 /// ENSMUST00000109989 // Tcn2 // transcobalamin 2 // 11 A1|11 3.0 cM // 21452 /// ENSMUST00000109990 // Tcn…	3.13169	0.00490952
10566585	ENSMUST00000098144 // Gm1966 // predicted gene 1966 // 7 E3|7 // 434223, NA	3.12782	0.000524454
10505071	NM_028053 // Tmem38b // transmembrane protein 38B // 4 B2|4 28.5 cM // 52076 /// ENSMUST00000030127 // Tmem38b // transmembrane protein 38B // 4 B2|4 28.5 cM // 52076, NA	3.1183	0.0072882
10364950	NM_008655 // Gadd45b // growth arrest and DNA-damage-inducible 45 beta // 10 C1|10 60.5 cM // 17873 /// ENSMUST00000015456 // Gadd45b // growth arrest and DNA-damage-inducible 45 beta // 10 C1|10 60.5 cM // 17873 /// BC023815 // Gadd45b // growth arrest and DNA-damage-inducible 45 beta // 10 C1|10 60.5 cM // 17873, NA	3.11774	0.00751541
10376324	NM_001135115 // Gm12250 // predicted gene 12250 // 11 B1.3|11 // 631323 /// DQ508487 // Gm12250 // predicted gene 12250 // 11 B1.3|11 // 631323, NA	3.11283	0.00710318
10467124	NM_007392 // Acta2 // actin, alpha 2, smooth muscle, aorta // 19|19 C3 // 11475 /// ENSMUST00000039631 // Acta2 // actin, alpha 2, smooth muscle, aorta // 19|19 C3 // 11475 /// BC064800 // Acta2 // actin, alpha 2, smooth muscle, aorta // 19|19 C3 // 11475, NA	3.11096	0.000171782
10519983	NM_008013 // Fgl2 // fibrinogen-like protein 2 // 5 A3|5 7.0 cM // 14190 /// ENSMUST00000035799 // Fgl2 // fibrinogen-like protein 2 // 5 A3|5 7.0 cM // 14190 /// BC028893 // Fgl2 // fibrinogen-like protein 2 // 5 A3|5 7.0 cM // 14190, NA	3.1085	0.00144466
10532517	NM_021351 // Cryba4 // crystallin, beta A4 // 5 F|5 // 12959 /// ENSMUST00000112385 // Cryba4 // crystallin, beta A4 // 5 F|5 // 12959 /// ENSMUST00000086629 // Cryba4 // crystallin, beta A4 // 5 F|5 // 12959 /// BC058703 // Cryba4 // crystallin, beta A4 // 5 F|5 // 12959 /// ENSMUST00000086631 // Cryba4 // crystallin, beta A4 // 5 F|5 // 12959, NA	3.09422	0.00490632
10433145	NM_028797 // Gtsf1 // gametocyte specific factor 1 // 15 F3|15 // 74174 /// ENSMUST00000023129 // Gtsf1 // gametocyte specific factor 1 // 15 F3|15 // 74174 /// ENSMUST00000136480 // Gtsf1 // gametocyte specific factor 1 // 15 F3|15 // 74174 /// ENSMUST00000153930 // Gtsf1 // gametocyte specific factor 1 // 15 F3|15 // 74174 /// ENSMUST00000146675 // Gtsf1 // gametocyte specific factor 1 // 15 F3…	3.09039	0.0149008
10509168	NM_177733 // E2f2 // E2F transcription factor 2 // 4 D3|4 // 242705 /// ENSMUST00000061721 // E2f2 // E2F transcription factor 2 // 4 D3|4 // 242705 /// BC062101 // E2f2 // E2F transcription factor 2 // 4 D3|4 // 242705, NA	3.07813	3.99867e-06
10354649	NM_001163314 // Pgap1 // post-GPI attachment to proteins 1 // 1 C1.1|1 // 241062 /// ENSMUST00000094950 // Pgap1 // post-GPI attachment to proteins 1 // 1 C1.1|1 // 241062, NA	3.07542	0.0075175
10355214	NM_010497 // Idh1 // isocitrate dehydrogenase 1 (NADP+), soluble // 1 C2|1 29.8 cM // 15926 /// NM_001111320 // Idh1 // isocitrate dehydrogenase 1 (NADP+), soluble // 1 C2|1 29.8 cM // 15926 /// ENSMUST00000097709 // Idh1 // isocitrate dehydrogenase 1 (NADP+), soluble // 1 C2|1 29.8 cM // 15926 /// BC088986 // Idh1 // isocitrate dehydrogenase 1 (NADP+), soluble // 1 C2|1 29.8 cM // 15926 /// ENSM…	3.07365	0.000201573
10607403	NM_175429 // Kctd12b // potassium channel tetramerisation domain containing 12b // X F3|X // 207474 /// ENSMUST00000039424 // Kctd12b // potassium channel tetramerisation domain containing 12b // X F3|X // 207474 /// ENSMUST00000112572 // Kctd12b // potassium channel tetramerisation domain containing 12b // X F3|X // 207474 /// BC064459 // Kctd12b // potassium channel tetramerisation domain conta…	3.07194	0.0186385
10404996	NM_013610 // Ninj1 // ninjurin 1 // 13 A5|13 // 18081 /// ENSMUST00000049022 // Ninj1 // ninjurin 1 // 13 A5|13 // 18081 /// U91513 // Ninj1 // ninjurin 1 // 13 A5|13 // 18081 /// ENSMUST00000131280 // Ninj1 // ninjurin 1 // 13 A5|13 // 18081, NA	3.04281	0.00152556
10488029	NM_025512 // Zfand1 // zinc finger, AN1-type domain 1 // 3|3 A2 // 66361 /// ENSMUST00000037839 // Zfand1 // zinc finger, AN1-type domain 1 // 3|3 A2 // 66361 /// BC089494 // Zfand1 // zinc finger, AN1-type domain 1 // 3|3 A2 // 66361, NA	3.03756	0.00429889
10340792	---, NA	3.02968	0.0158834
10550394	NM_008967 // Ptgir // prostaglandin I receptor (IP) // 7 A2|7 2.5 cM // 19222 /// ENSMUST00000144408 // Ptgir // prostaglandin I receptor (IP) // 7 A2|7 2.5 cM // 19222 /// ENSMUST00000060386 // Ptgir // prostaglandin I receptor (IP) // 7 A2|7 2.5 cM // 19222 /// D26157 // Ptgir // prostaglandin I receptor (IP) // 7 A2|7 2.5 cM // 19222, NA	3.02857	0.000218482
10341371	---, NA	3.01707	0.0021134
10526520	NM_011962 // Plod3 // procollagen-lysine, 2-oxoglutarate 5-dioxygenase 3 // 5 G2|5 80.0 cM // 26433 /// ENSMUST00000004968 // Plod3 // procollagen-lysine, 2-oxoglutarate 5-dioxygenase 3 // 5 G2|5 80.0 cM // 26433 /// BC043047 // Plod3 // procollagen-lysine, 2-oxoglutarate 5-dioxygenase 3 // 5 G2|5 80.0 cM // 26433, NA	3.00925	0.00118598
10392796	NM_199221 // Cd300lb // CD300 antigen like family member B // 11 E2|11 // 217304 /// ENSMUST00000106581 // Cd300lb // CD300 antigen like family member B // 11 E2|11 // 217304 /// ENSMUST00000074300 // Cd300lb // CD300 antigen like family member B // 11 E2|11 // 217304 /// AY996128 // Cd300lb // CD300 antigen like family member B // 11 E2|11 // 217304, NA	3.00094	2.01277e-05
10342404	---, NA	2.99219	0.0141288
10581813	NM_029005 // Mlkl // mixed lineage kinase domain-like // 8|8 D3 // 74568 /// ENSMUST00000120432 // Mlkl // mixed lineage kinase domain-like // 8|8 D3 // 74568 /// BC023755 // Mlkl // mixed lineage kinase domain-like // 8|8 D3 // 74568 /// ENSMUST00000056157 // Mlkl // mixed lineage kinase domain-like // 8|8 D3 // 74568, NA	2.96626	0.00182088
10593449	NM_001033534 // Layn // layilin // 9 A5.3|9 // 244864 /// ENSMUST00000098782 // Layn // layilin // 9 A5.3|9 // 244864 /// BC139816 // Layn // layilin // 9 A5.3|9 // 244864 /// ENSMUST00000073452 // Layn // layilin // 9 A5.3|9 // 244864, NA	2.95738	0.00939368
10462613	NM_008332 // Ifit2 // interferon-induced protein with tetratricopeptide repeats 2 // 19 C1|19 // 15958 /// ENSMUST00000102826 // Ifit2 // interferon-induced protein with tetratricopeptide repeats 2 // 19 C1|19 // 15958 /// BC050835 // Ifit2 // interferon-induced protein with tetratricopeptide repeats 2 // 19 C1|19 // 15958 /// ENSMUST00000149829 // Ifit2 // interferon-induced protein with tetratr…	2.95665	0.00175128
10533246	NM_011852 // Oas1g // 2'-5' oligoadenylate synthetase 1G // 5 F|5 67.0 cM // 23960 /// NM_145211 // Oas1a // 2'-5' oligoadenylate synthetase 1A // 5 F|5 67.0 cM // 246730 /// ENSMUST00000086368 // Oas1g // 2'-5' oligoadenylate synthetase 1G // 5 F|5 67.0 cM // 23960 /// ENSMUST00000080322 // Oas1a // 2'-5' oligoadenylate synthetase 1A // 5 F|5 67.0 cM // 246730 /// AF480417 // Oas1g // 2'-5' olig…	2.95604	0.00303352
10572146	NM_007509 // Atp6v1b2 // ATPase, H+ transporting, lysosomal V1 subunit B2 // 8 B3.3|8 // 11966 /// ENSMUST00000006435 // Atp6v1b2 // ATPase, H+ transporting, lysosomal V1 subunit B2 // 8 B3.3|8 // 11966 /// BC085300 // Atp6v1b2 // ATPase, H+ transporting, lysosomal V1 subunit B2 // 8 B3.3|8 // 11966, NA	2.9495	8.3728e-06
10574027	NM_013602 // Mt1 // metallothionein 1 // 8 C5|8 45.0 cM // 17748 /// ENSMUST00000034215 // Mt1 // metallothionein 1 // 8 C5|8 45.0 cM // 17748 /// BC027262 // Mt1 // metallothionein 1 // 8 C5|8 45.0 cM // 17748 /// ENSMUST00000062980 // Mt1 // metallothionein 1 // 8 C5|8 45.0 cM // 17748, NA	2.94882	0.041022
10465840	NM_011681 // Scgb1a1 // secretoglobin, family 1A, member 1 (uteroglobin) // 19 A|19 // 22287 /// ENSMUST00000025554 // Scgb1a1 // secretoglobin, family 1A, member 1 (uteroglobin) // 19 A|19 // 22287 /// BC027518 // Scgb1a1 // secretoglobin, family 1A, member 1 (uteroglobin) // 19 A|19 // 22287, NA	2.94731	0.0199455
10375145	NM_010696 // Lcp2 // lymphocyte cytosolic protein 2 // 11 A4|11 // 16822 /// ENSMUST00000052413 // Lcp2 // lymphocyte cytosolic protein 2 // 11 A4|11 // 16822 /// BC006948 // Lcp2 // lymphocyte cytosolic protein 2 // 11 A4|11 // 16822 /// ENSMUST00000109329 // Lcp2 // lymphocyte cytosolic protein 2 // 11 A4|11 // 16822, NA	2.93558	0.0022874
10343488	---, NA	2.93186	0.0342046
10582390	NM_009698 // Aprt // adenine phosphoribosyl transferase // 8 E1|8 67.0 cM // 11821 /// ENSMUST00000006764 // Aprt // adenine phosphoribosyl transferase // 8 E1|8 67.0 cM // 11821 /// M11310 // Aprt // adenine phosphoribosyl transferase // 8 E1|8 67.0 cM // 11821, NA	2.92519	4.10327e-05
10393341	NM_172572 // Rhbdf2 // rhomboid 5 homolog 2 (Drosophila) // 11 E2|11 // 217344 /// NM_001167680 // Rhbdf2 // rhomboid 5 homolog 2 (Drosophila) // 11 E2|11 // 217344 /// ENSMUST00000103028 // Rhbdf2 // rhomboid 5 homolog 2 (Drosophila) // 11 E2|11 // 217344 /// ENSMUST00000103029 // Rhbdf2 // rhomboid 5 homolog 2 (Drosophila) // 11 E2|11 // 217344 /// BC052182 // Rhbdf2 // rhomboid 5 homolog 2 (Dr…	2.92243	9.82951e-05
10439312	NM_019388 // Cd86 // CD86 antigen // 16 B5|16 26.9 cM // 12524 /// ENSMUST00000089620 // Cd86 // CD86 antigen // 16 B5|16 26.9 cM // 12524 /// BC013807 // Cd86 // CD86 antigen // 16 B5|16 26.9 cM // 12524 /// ENSMUST00000023618 // Cd86 // CD86 antigen // 16 B5|16 26.9 cM // 12524, NA	2.92015	4.60487e-05
10560242	NM_001173550 // C5ar1 // complement component 5a receptor 1 // 7 A2|7 3.9 cM // 12273 /// NM_007577 // C5ar1 // complement component 5a receptor 1 // 7 A2|7 3.9 cM // 12273 /// ENSMUST00000050770 // C5ar1 // complement component 5a receptor 1 // 7 A2|7 3.9 cM // 12273 /// BC125641 // C5ar1 // complement component 5a receptor 1 // 7 A2|7 3.9 cM // 12273, NA	2.91877	0.00633972
10414537	NM_021472 // Rnase4 // ribonuclease, RNase A family 4 // 14 C1|14 // 58809 /// NM_201239 // Rnase4 // ribonuclease, RNase A family 4 // 14 C1|14 // 58809 /// NM_001161731 // Ang // angiogenin, ribonuclease, RNase A family, 5 // 14 B-C1|14 18.0 cM // 11727 /// NM_007447 // Ang // angiogenin, ribonuclease, RNase A family, 5 // 14 B-C1|14 18.0 cM // 11727 /// ENSMUST00000022428 // Rnase4 // ribonucl…	2.91819	0.000217544
10533844	NM_030259 // Rilpl2 // Rab interacting lysosomal protein-like 2 // 5 F|5 // 80291 /// ENSMUST00000031347 // Rilpl2 // Rab interacting lysosomal protein-like 2 // 5 F|5 // 80291 /// BC003324 // Rilpl2 // Rab interacting lysosomal protein-like 2 // 5 F|5 // 80291, NA	2.91657	0.0138945
10480090	NM_001001309 // Itga8 // integrin alpha 8 // 2 A1|2 7.0 cM // 241226 /// ENSMUST00000028106 // Itga8 // integrin alpha 8 // 2 A1|2 7.0 cM // 241226 /// ENSMUST00000128736 // Itga8 // integrin alpha 8 // 2 A1|2 7.0 cM // 241226, NA	2.91418	0.0370444
10500204	NM_007899 // Ecm1 // extracellular matrix protein 1 // 3 F2.1|3 45.4 cM // 13601 /// ENSMUST00000117507 // Ecm1 // extracellular matrix protein 1 // 3 F2.1|3 45.4 cM // 13601 /// BC138693 // Ecm1 // extracellular matrix protein 1 // 3 F2.1|3 45.4 cM // 13601 /// ENSMUST00000074315 // Ecm1 // extracellular matrix protein 1 // 3 F2.1|3 45.4 cM // 13601, NA	2.91273	0.0420073
10557862	NM_001082960 // Itgam // integrin alpha M // 7|7 F4 // 16409 /// NM_008401 // Itgam // integrin alpha M // 7|7 F4 // 16409 /// ENSMUST00000064821 // Itgam // integrin alpha M // 7|7 F4 // 16409 /// ENSMUST00000106242 // Itgam // integrin alpha M // 7|7 F4 // 16409 /// ENSMUST00000126475 // Itgam // integrin alpha M // 7|7 F4 // 16409 /// ENSMUST00000156593 // Itgam // integrin alpha M // 7|7 F4 /…	2.90881	0.000109292
10550956	NM_023154 // Ethe1 // ethylmalonic encephalopathy 1 // 7 A3|7 // 66071 /// ENSMUST00000077191 // Ethe1 // ethylmalonic encephalopathy 1 // 7 A3|7 // 66071 /// BC094044 // Ethe1 // ethylmalonic encephalopathy 1 // 7 A3|7 // 66071, NA	2.90555	0.000280552
10453049	NM_026514 // Cdc42ep3 // CDC42 effector protein (Rho GTPase binding) 3 // 17 E3|17 // 260409 /// ENSMUST00000068958 // Cdc42ep3 // CDC42 effector protein (Rho GTPase binding) 3 // 17 E3|17 // 260409 /// BC034714 // Cdc42ep3 // CDC42 effector protein (Rho GTPase binding) 3 // 17 E3|17 // 260409, NA	2.89777	0.00171545
10503188	NM_001081417 // Chd7 // chromodomain helicase DNA binding protein 7 // 4 A1|4 1.0 cM // 320790 /// ENSMUST00000051558 // Chd7 // chromodomain helicase DNA binding protein 7 // 4 A1|4 1.0 cM // 320790 /// ENSMUST00000039267 // Chd7 // chromodomain helicase DNA binding protein 7 // 4 A1|4 1.0 cM // 320790, NA	2.89305	0.0147536
10541670	NM_181344 // C1rl // complement component 1, r subcomponent-like // 6 F2|6 // 232371 /// ENSMUST00000049124 // C1rl // complement component 1, r subcomponent-like // 6 F2|6 // 232371 /// BC070472 // C1rl // complement component 1, r subcomponent-like // 6 F2|6 // 232371, NA	2.88543	0.00909781
10585194	NM_008360 // Il18 // interleukin 18 // 9 A5.3|9 29.0 cM // 16173 /// ENSMUST00000059081 // Il18 // interleukin 18 // 9 A5.3|9 29.0 cM // 16173 /// D49949 // Il18 // interleukin 18 // 9 A5.3|9 29.0 cM // 16173, NA	2.87722	0.000163305
10508772	NM_010208 // Fgr // Gardner-Rasheed feline sarcoma viral (Fgr) oncogene homolog // 4 D2.3|4 64.6 cM // 14191 /// ENSMUST00000030693 // Fgr // Gardner-Rasheed feline sarcoma viral (Fgr) oncogene homolog // 4 D2.3|4 64.6 cM // 14191 /// BC057863 // Fgr // Gardner-Rasheed feline sarcoma viral (Fgr) oncogene homolog // 4 D2.3|4 64.6 cM // 14191, NA	2.87406	0.00198823
10503186	NM_001081417 // Chd7 // chromodomain helicase DNA binding protein 7 // 4 A1|4 1.0 cM // 320790 /// ENSMUST00000051558 // Chd7 // chromodomain helicase DNA binding protein 7 // 4 A1|4 1.0 cM // 320790 /// ENSMUST00000039267 // Chd7 // chromodomain helicase DNA binding protein 7 // 4 A1|4 1.0 cM // 320790, NA	2.87209	0.00655508
10541614	NM_010819 // Clec4d // C-type lectin domain family 4, member d // 6 F3|6 56.5 cM // 17474 /// NM_001163161 // Clec4d // C-type lectin domain family 4, member d // 6 F3|6 56.5 cM // 17474 /// ENSMUST00000032240 // Clec4d // C-type lectin domain family 4, member d // 6 F3|6 56.5 cM // 17474 /// AF061272 // Clec4d // C-type lectin domain family 4, member d // 6 F3|6 56.5 cM // 17474, NA	2.86521	0.00171729
10359161	NM_009230 // Soat1 // sterol O-acyltransferase 1 // 1 G3|1 81.6 cM // 20652 /// ENSMUST00000051396 // Soat1 // sterol O-acyltransferase 1 // 1 G3|1 81.6 cM // 20652 /// DQ903181 // Soat1 // sterol O-acyltransferase 1 // 1 G3|1 81.6 cM // 20652, NA	2.86408	0.000607164
10451646	NM_178796 // A530064D06Rik // RIKEN cDNA A530064D06 gene // 17 C|17 // 328830 /// NM_001113556 // A530064D06Rik // RIKEN cDNA A530064D06 gene // 17 C|17 // 328830 /// ENSMUST00000053612 // A530064D06Rik // RIKEN cDNA A530064D06 gene // 17 C|17 // 328830 /// ENSMUST00000027764 // A530064D06Rik // RIKEN cDNA A530064D06 gene // 17 C|17 // 328830 /// EU003111 // A530064D06Rik // RIKEN cDNA A530064D06…	2.86244	0.00846216
10452648	NM_145158 // Emilin2 // elastin microfibril interfacer 2 // 17 E1.3|17 // 246707 /// ENSMUST00000024849 // Emilin2 // elastin microfibril interfacer 2 // 17 E1.3|17 // 246707 /// BC053753 // Emilin2 // elastin microfibril interfacer 2 // 17 E1.3|17 // 246707, NA	2.85726	0.000149641
10502156	NM_025779 // Ccdc109b // coiled-coil domain containing 109B // 3|3 H1 // 66815 /// ENSMUST00000029624 // Ccdc109b // coiled-coil domain containing 109B // 3|3 H1 // 66815 /// BC049571 // Ccdc109b // coiled-coil domain containing 109B // 3|3 H1 // 66815 /// ENSMUST00000153506 // Ccdc109b // coiled-coil domain containing 109B // 3|3 H1 // 66815 /// ENSMUST00000122961 // Ccdc109b // coiled-coil doma…	2.85655	0.00346994
10499854	NM_011309 // S100a1 // S100 calcium binding protein A1 // 3 F1-F2|3 43.6 cM // 20193 /// ENSMUST00000060738 // S100a1 // S100 calcium binding protein A1 // 3 F1-F2|3 43.6 cM // 20193 /// BC005590 // S100a1 // S100 calcium binding protein A1 // 3 F1-F2|3 43.6 cM // 20193 /// ENSMUST00000107341 // S100a1 // S100 calcium binding protein A1 // 3 F1-F2|3 43.6 cM // 20193, NA	2.85555	0.00146316
10570201	NM_015804 // Atp11a // ATPase, class VI, type 11A // 8|8 A2 // 50770 /// ENSMUST00000091237 // Atp11a // ATPase, class VI, type 11A // 8|8 A2 // 50770 /// AK173088 // Atp11a // ATPase, class VI, type 11A // 8|8 A2 // 50770 /// ENSMUST00000133338 // Atp11a // ATPase, class VI, type 11A // 8|8 A2 // 50770 /// ENSMUST00000066838 // Atp11a // ATPase, class VI, type 11A // 8|8 A2 // 50770, NA	2.84929	0.00623498
10539135	NM_007599 // Capg // capping protein (actin filament), gelsolin-like // 6|6 C3 // 12332 /// NM_001042534 // Capg // capping protein (actin filament), gelsolin-like // 6|6 C3 // 12332 /// ENSMUST00000071044 // Capg // capping protein (actin filament), gelsolin-like // 6|6 C3 // 12332 /// ENSMUST00000114072 // Capg // capping protein (actin filament), gelsolin-like // 6|6 C3 // 12332 /// ENSMUST000…	2.84422	0.00236615
10585068	BC094249 // Fam55d // family with sequence similarity 55, member D // 9 A5.3|9 // 244853 /// BC085195 // Fam55d // family with sequence similarity 55, member D // 9 A5.3|9 // 244853 /// ENSMUST00000093853 // Fam55d // family with sequence similarity 55, member D // 9 A5.3|9 // 244853, NA	2.83344	9.86049e-05
10603551	NM_007807 // Cybb // cytochrome b-245, beta polypeptide // X A1.1|X // 13058 /// ENSMUST00000015484 // Cybb // cytochrome b-245, beta polypeptide // X A1.1|X // 13058 /// BC071229 // Cybb // cytochrome b-245, beta polypeptide // X A1.1|X // 13058, NA	2.82311	0.000219855
10598004	NM_009912 // Ccr1 // chemokine (C-C motif) receptor 1 // 9 F|9 71.6 cM // 12768 /// ENSMUST00000026911 // Ccr1 // chemokine (C-C motif) receptor 1 // 9 F|9 71.6 cM // 12768 /// BC011092 // Ccr1 // chemokine (C-C motif) receptor 1 // 9 F|9 71.6 cM // 12768, NA	2.82019	0.0140069
10388086	NR_027858 // Nlrp1c-ps // NLR family, pyrin domain containing 1C, pseudogene // 11 B4|11 // 627984 /// DQ117602 // Nlrp1c-ps // NLR family, pyrin domain containing 1C, pseudogene // 11 B4|11 // 627984 /// ENSMUST00000063584 // Nlrp1c-ps // NLR family, pyrin domain containing 1C, pseudogene // 11 B4|11 // 627984, NA	2.81424	0.00512407
10361091	NM_007498 // Atf3 // activating transcription factor 3 // 1 H6|1 103.2 cM // 11910 /// ENSMUST00000027941 // Atf3 // activating transcription factor 3 // 1 H6|1 103.2 cM // 11910 /// BC019946 // Atf3 // activating transcription factor 3 // 1 H6|1 103.2 cM // 11910, NA	2.8123	0.0263638
10439126	---, NA	2.80057	0.00136996
10443470	NM_001002786 // Rab44 // RAB44, member RAS oncogene family // 17 A3.3|17 // 442827 /// ENSMUST00000087942 // Rab44 // RAB44, member RAS oncogene family // 17 A3.3|17 // 442827 /// BC139372 // Rab44 // RAB44, member RAS oncogene family // 17 A3.3|17 // 442827, NA	2.78955	0.00942845
10578207	NM_001081150 // Lonrf1 // LON peptidase N-terminal domain and ring finger 1 // 8 A4|8 // 244421 /// ENSMUST00000065297 // Lonrf1 // LON peptidase N-terminal domain and ring finger 1 // 8 A4|8 // 244421, NA	2.78786	0.00434508
10502535	---, NA	2.78722	0.0118837
10569319	NM_009983 // Ctsd // cathepsin D // 7 F5|7 // 13033 /// ENSMUST00000151120 // Ctsd // cathepsin D // 7 F5|7 // 13033 /// BC054758 // Ctsd // cathepsin D // 7 F5|7 // 13033 /// ENSMUST00000066401 // Ctsd // cathepsin D // 7 F5|7 // 13033 /// ENSMUST00000008035 // Ctsd // cathepsin D // 7 F5|7 // 13033, NA	2.78298	0.00887895
10496580	NM_018734 // Gbp3 // guanylate binding protein 3 // 3 H1|3 // 55932 /// ENSMUST00000029935 // Gbp3 // guanylate binding protein 3 // 3 H1|3 // 55932 /// ENSMUST00000106222 // Gbp3 // guanylate binding protein 3 // 3 H1|3 // 55932 /// ENSMUST00000106221 // Gbp3 // guanylate binding protein 3 // 3 H1|3 // 55932 /// BC019195 // Gbp3 // guanylate binding protein 3 // 3 H1|3 // 55932 /// ENSMUST000001…	2.78107	0.00136396
10377215	NM_008088 // Gas7 // growth arrest specific 7 // 11 B3|11 // 14457 /// NM_001109657 // Gas7 // growth arrest specific 7 // 11 B3|11 // 14457 /// ENSMUST00000041611 // Gas7 // growth arrest specific 7 // 11 B3|11 // 14457 /// ENSMUST00000108682 // Gas7 // growth arrest specific 7 // 11 B3|11 // 14457 /// ENSMUST00000108681 // Gas7 // growth arrest specific 7 // 11 B3|11 // 14457 /// ENSMUST0000010…	2.77698	0.000222376
10409162	NM_025491 // Susd3 // sushi domain containing 3 // 13|13 B1 // 66329 /// ENSMUST00000058196 // Susd3 // sushi domain containing 3 // 13|13 B1 // 66329 /// BC045525 // Susd3 // sushi domain containing 3 // 13|13 B1 // 66329 /// ENSMUST00000021816 // Susd3 // sushi domain containing 3 // 13|13 B1 // 66329 /// ENSMUST00000119721 // Susd3 // sushi domain containing 3 // 13|13 B1 // 66329, NA	2.76558	0.000267866
10599581	NM_133729 // 2610018G03Rik // RIKEN cDNA 2610018G03 gene // X|X A3.3 // 70415 /// ENSMUST00000033444 // 2610018G03Rik // RIKEN cDNA 2610018G03 gene // X|X A3.3 // 70415 /// BC005708 // 2610018G03Rik // RIKEN cDNA 2610018G03 gene // X|X A3.3 // 70415, NA	2.76235	0.000587006
10579636	NM_024444 // Cyp4f18 // cytochrome P450, family 4, subfamily f, polypeptide 18 // 8|8 C1 // 72054 /// ENSMUST00000003574 // Cyp4f18 // cytochrome P450, family 4, subfamily f, polypeptide 18 // 8|8 C1 // 72054 /// AF233647 // Cyp4f18 // cytochrome P450, family 4, subfamily f, polypeptide 18 // 8|8 C1 // 72054, NA	2.76155	0.0107392
10435305	NM_001145884 // Itgb5 // integrin beta 5 // 16 B3|16 // 16419 /// NM_010580 // Itgb5 // integrin beta 5 // 16 B3|16 // 16419 /// ENSMUST00000115028 // Itgb5 // integrin beta 5 // 16 B3|16 // 16419 /// ENSMUST00000069345 // Itgb5 // integrin beta 5 // 16 B3|16 // 16419 /// AF043256 // Itgb5 // integrin beta 5 // 16 B3|16 // 16419, NA	2.76135	0.00130332
10424781	NM_023168 // Grina // glutamate receptor, ionotropic, N-methyl D-aspartate-associated protein 1 (glutamate binding) // 15 E1|15 // 66168 /// ENSMUST00000023225 // Grina // glutamate receptor, ionotropic, N-methyl D-aspartate-associated protein 1 (glutamate binding) // 15 E1|15 // 66168 /// AF182040 // Grina // glutamate receptor, ionotropic, N-methyl D-aspartate-associated protein 1 (glutamate bi…	2.75987	0.00179576
10519857	NM_010427 // Hgf // hepatocyte growth factor // 5 A2-A3|5 4.0 cM // 15234 /// ENSMUST00000030683 // Hgf // hepatocyte growth factor // 5 A2-A3|5 4.0 cM // 15234 /// BC119228 // Hgf // hepatocyte growth factor // 5 A2-A3|5 4.0 cM // 15234, NA	2.75897	0.0003933
10372652	NM_013590 // Lyz1 // lysozyme 1 // 10 D2|10 // 17110 /// ENSMUST00000092162 // Lyz1 // lysozyme 1 // 10 D2|10 // 17110 /// BC061129 // Lyz1 // lysozyme 1 // 10 D2|10 // 17110, NA	2.75767	0.00286438
10503196	NM_001081417 // Chd7 // chromodomain helicase DNA binding protein 7 // 4 A1|4 1.0 cM // 320790 /// ENSMUST00000051558 // Chd7 // chromodomain helicase DNA binding protein 7 // 4 A1|4 1.0 cM // 320790 /// ENSMUST00000039267 // Chd7 // chromodomain helicase DNA binding protein 7 // 4 A1|4 1.0 cM // 320790, NA	2.74866	0.00461928
10411595	NM_010872 // Naip2 // NLR family, apoptosis inhibitory protein 2 // 13 D1|13 54.0 cM // 17948 /// NM_001126182 // Naip2 // NLR family, apoptosis inhibitory protein 2 // 13 D1|13 54.0 cM // 17948 /// AF135490 // Naip2 // NLR family, apoptosis inhibitory protein 2 // 13 D1|13 54.0 cM // 17948, NA	2.74773	0.000170416
10552406	NM_024253 // Nkg7 // natural killer cell group 7 sequence // 7|7 B2 // 72310 /// ENSMUST00000070518 // Nkg7 // natural killer cell group 7 sequence // 7|7 B2 // 72310 /// BC055882 // Nkg7 // natural killer cell group 7 sequence // 7|7 B2 // 72310 /// ENSMUST00000004731 // Nkg7 // natural killer cell group 7 sequence // 7|7 B2 // 72310, NA	2.7472	0.0288495
10550509	NM_009402 // Pglyrp1 // peptidoglycan recognition protein 1 // 7|7 A3 // 21946 /// ENSMUST00000032573 // Pglyrp1 // peptidoglycan recognition protein 1 // 7|7 A3 // 21946 /// AF076482 // Pglyrp1 // peptidoglycan recognition protein 1 // 7|7 A3 // 21946, NA	2.74434	0.0440861
10483110	NM_027835 // Ifih1 // interferon induced with helicase C domain 1 // 2|2 C3 // 71586 /// NM_001164477 // Ifih1 // interferon induced with helicase C domain 1 // 2|2 C3 // 71586 /// ENSMUST00000028259 // Ifih1 // interferon induced with helicase C domain 1 // 2|2 C3 // 71586 /// ENSMUST00000112459 // Ifih1 // interferon induced with helicase C domain 1 // 2|2 C3 // 71586 /// AF374384 // Ifih1 // i…	2.73546	0.00125929
10397645	NM_008152 // Gpr65 // G-protein coupled receptor 65 // 12 E|12 // 14744 /// ENSMUST00000075072 // Gpr65 // G-protein coupled receptor 65 // 12 E|12 // 14744 /// U39827 // Gpr65 // G-protein coupled receptor 65 // 12 E|12 // 14744, NA	2.73316	0.000209592
10491106	NM_001164056 // Pld1 // phospholipase D1 // 3 A3|3 10.5 cM // 18805 /// NM_008875 // Pld1 // phospholipase D1 // 3 A3|3 10.5 cM // 18805 /// ENSMUST00000120834 // Pld1 // phospholipase D1 // 3 A3|3 10.5 cM // 18805 /// ENSMUST00000067757 // Pld1 // phospholipase D1 // 3 A3|3 10.5 cM // 18805 /// U87868 // Pld1 // phospholipase D1 // 3 A3|3 10.5 cM // 18805 /// ENSMUST00000067776 // Pld1 // phosph…	2.73311	0.00171174
10381445	NM_144830 // Tmem106a // transmembrane protein 106A // 11 D|11 // 217203 /// ENSMUST00000100403 // Tmem106a // transmembrane protein 106A // 11 D|11 // 217203 /// ENSMUST00000039581 // Tmem106a // transmembrane protein 106A // 11 D|11 // 217203 /// BC022145 // Tmem106a // transmembrane protein 106A // 11 D|11 // 217203 /// ENSMUST00000107194 // Tmem106a // transmembrane protein 106A // 11 D|11 //…	2.73054	0.00097851
10339785	---, NA	2.7298	0.0190649
10397346	NM_010234 // Fos // FBJ osteosarcoma oncogene // 12 D2|12 40.0 cM // 14281 /// ENSMUST00000021674 // Fos // FBJ osteosarcoma oncogene // 12 D2|12 40.0 cM // 14281 /// BC029814 // Fos // FBJ osteosarcoma oncogene // 12 D2|12 40.0 cM // 14281, NA	2.72891	0.00020146
10442098	NM_008042 // Fpr3 // formyl peptide receptor 3 // 17 A3.2|17 // 14294 /// NM_008039 // Fpr2 // formyl peptide receptor 2 // 17 A3.2|17 // 14289 /// ENSMUST00000054871 // Fpr3 // formyl peptide receptor 3 // 17 A3.2|17 // 14294 /// ENSMUST00000115565 // Fpr3 // formyl peptide receptor 3 // 17 A3.2|17 // 14294 /// ENSMUST00000064068 // Fpr2 // formyl peptide receptor 2 // 17 A3.2|17 // 14289 /// U7…	2.71811	9.727e-05
10419154	NM_007894 // Ear1 // eosinophil-associated, ribonuclease A family, member 1 // 14 C1|14 // 13586 /// NM_053112 // Ear10 // eosinophil-associated, ribonuclease A family, member 10 // 14 C1|14 // 93725 /// NM_007895 // Ear2 // eosinophil-associated, ribonuclease A family, member 2 // 14 C1|14 // 13587 /// ENSMUST00000159175 // Ear10 // eosinophil-associated, ribonuclease A family, member 10 // 14 C…	2.71647	0.0422594
10465474	NM_012021 // Prdx5 // peroxiredoxin 5 // 19 A|19 0.5 cM // 54683 /// NM_001166370 // Trmt112 // tRNA methyltransferase 11-2 homolog (S. cerevisiae) // 19|19 E1 // 67674 /// ENSMUST00000025904 // Prdx5 // peroxiredoxin 5 // 19 A|19 0.5 cM // 54683 /// BC016191 // Trmt112 // tRNA methyltransferase 11-2 homolog (S. cerevisiae) // 19|19 E1 // 67674 /// AB041573 // Prdx5 // peroxiredoxin 5 // 19 A|19 …	2.69637	0.000382859
10351689	ENSMUST00000097466 // Gm10521 // predicted gene 10521 // --- // 100038548, NA	2.68918	0.000445657
10503198	NM_001081417 // Chd7 // chromodomain helicase DNA binding protein 7 // 4 A1|4 1.0 cM // 320790 /// ENSMUST00000051558 // Chd7 // chromodomain helicase DNA binding protein 7 // 4 A1|4 1.0 cM // 320790 /// ENSMUST00000039267 // Chd7 // chromodomain helicase DNA binding protein 7 // 4 A1|4 1.0 cM // 320790, NA	2.68871	0.0226096
10537410	NM_011539 // Tbxas1 // thromboxane A synthase 1, platelet // 6 F1-pter|6 20.5 cM // 21391 /// ENSMUST00000003017 // Tbxas1 // thromboxane A synthase 1, platelet // 6 F1-pter|6 20.5 cM // 21391 /// BC029014 // Tbxas1 // thromboxane A synthase 1, platelet // 6 F1-pter|6 20.5 cM // 21391 /// ENSMUST00000101514 // Tbxas1 // thromboxane A synthase 1, platelet // 6 F1-pter|6 20.5 cM // 21391, NA	2.68782	0.00242501
10500837	NM_133865 // Dclre1b // DNA cross-link repair 1B, PSO2 homolog (S. cerevisiae) // 3 F2.2|3 // 140917 /// NM_001025312 // Dclre1b // DNA cross-link repair 1B, PSO2 homolog (S. cerevisiae) // 3 F2.2|3 // 140917 /// ENSMUST00000029435 // Dclre1b // DNA cross-link repair 1B, PSO2 homolog (S. cerevisiae) // 3 F2.2|3 // 140917 /// ENSMUST00000106833 // Dclre1b // DNA cross-link repair 1B, PSO2 homolog …	2.68629	0.000456262
10412038	NM_145456 // Zswim6 // zinc finger, SWIM domain containing 6 // 13 D2.1|13 // 67263 /// ENSMUST00000052377 // Zswim6 // zinc finger, SWIM domain containing 6 // 13 D2.1|13 // 67263 /// BC021311 // Zswim6 // zinc finger, SWIM domain containing 6 // 13 D2.1|13 // 67263 /// ENSMUST00000109285 // Zswim6 // zinc finger, SWIM domain containing 6 // 13 D2.1|13 // 67263, NA	2.68056	0.0021524
10343327	---, NA	2.67196	0.0305132
10429114	NM_172514 // Tmem71 // transmembrane protein 71 // 15 D2|15 // 213068 /// ENSMUST00000048372 // Tmem71 // transmembrane protein 71 // 15 D2|15 // 213068 /// BC117823 // Tmem71 // transmembrane protein 71 // 15 D2|15 // 213068, NA	2.6625	0.000474315
10376326	NM_019440 // Irgm2 // immunity-related GTPase family M member 2 // 11 B1.3|11 // 54396 /// NM_018738 // Igtp // interferon gamma induced GTPase // 11 B1.3|11 32.0 cM // 16145 /// ENSMUST00000108836 // Irgm2 // immunity-related GTPase family M member 2 // 11 B1.3|11 // 54396 /// ENSMUST00000094169 // Irgm2 // immunity-related GTPase family M member 2 // 11 B1.3|11 // 54396 /// ENSMUST00000035266 /…	2.63741	0.00122378
10403303	NM_013778 // Akr1c13 // aldo-keto reductase family 1, member C13 // 13 A1|13 // 27384 /// ENSMUST00000021634 // Akr1c13 // aldo-keto reductase family 1, member C13 // 13 A1|13 // 27384 /// BC021937 // Akr1c13 // aldo-keto reductase family 1, member C13 // 13 A1|13 // 27384 /// ENSMUST00000128892 // Akr1c13 // aldo-keto reductase family 1, member C13 // 13 A1|13 // 27384, NA	2.63389	0.000303309
10466200	NM_027836 // Ms4a7 // membrane-spanning 4-domains, subfamily A, member 7 // 19 A|19 // 109225 /// NM_001025610 // Ms4a7 // membrane-spanning 4-domains, subfamily A, member 7 // 19 A|19 // 109225 /// ENSMUST00000067532 // Ms4a7 // membrane-spanning 4-domains, subfamily A, member 7 // 19 A|19 // 109225 /// ENSMUST00000056035 // Ms4a7 // membrane-spanning 4-domains, subfamily A, member 7 // 19 A|19 …	2.63335	0.0034856
10422760	NM_011815 // Fyb // FYN binding protein // 15 A1|15 // 23880 /// ENSMUST00000090461 // Fyb // FYN binding protein // 15 A1|15 // 23880 /// AF061744 // Fyb // FYN binding protein // 15 A1|15 // 23880 /// ENSMUST00000110659 // Fyb // FYN binding protein // 15 A1|15 // 23880, NA	2.62561	0.000286789
10526947	NM_177000 // C130050O18Rik // RIKEN cDNA C130050O18 gene // 5 G2|5 // 319772 /// ENSMUST00000052176 // C130050O18Rik // RIKEN cDNA C130050O18 gene // 5 G2|5 // 319772 /// BC100320 // C130050O18Rik // RIKEN cDNA C130050O18 gene // 5 G2|5 // 319772, NA	2.6242	0.00143088
10493309	NM_009069 // Rit1 // Ras-like without CAAX 1 // 3 F1|3 // 19769 /// NR_028056 // Rit1 // Ras-like without CAAX 1 // 3 F1|3 // 19769 /// NM_001163310 // Rit1 // Ras-like without CAAX 1 // 3 F1|3 // 19769 /// ENSMUST00000029692 // Rit1 // Ras-like without CAAX 1 // 3 F1|3 // 19769 /// BC012694 // Rit1 // Ras-like without CAAX 1 // 3 F1|3 // 19769, NA	2.62206	0.00284924
10608697	---, NA	2.61819	0.00962782
10460085	NM_023149 // Cndp2 // CNDP dipeptidase 2 (metallopeptidase M20 family) // 18|18 E3 // 66054 /// ENSMUST00000025546 // Cndp2 // CNDP dipeptidase 2 (metallopeptidase M20 family) // 18|18 E3 // 66054 /// BC005532 // Cndp2 // CNDP dipeptidase 2 (metallopeptidase M20 family) // 18|18 E3 // 66054 /// ENSMUST00000097500 // Cndp2 // CNDP dipeptidase 2 (metallopeptidase M20 family) // 18|18 E3 // 66054, NA	2.61677	6.04743e-05
10531980	NM_172777 // Gbp9 // guanylate-binding protein 9 // 5 E5|5 // 236573 /// DQ985742 // Gbp9 // guanylate-binding protein 9 // 5 E5|5 // 236573, NA	2.61523	0.0327036
10521163	BC147444 // Gm1673 // predicted gene 1673 // 5 B2|5 // 381633 /// BC048625 // Gm1673 // predicted gene 1673 // 5 B2|5 // 381633 /// ENSMUST00000094869 // Gm1673 // predicted gene 1673 // 5 B2|5 // 381633 /// BC100514 // Gm1673 // predicted gene 1673 // 5 B2|5 // 381633 /// ENSMUST00000142510 // Gm1673 // predicted gene 1673 // 5 B2|5 // 381633, NA	2.61361	0.00262755
10448016	NM_011560 // Tcte3 // t-complex-associated testis expressed 3 // 17 A2|17 8.16 cM // 21647 /// NM_001123367 // Gm3448 // predicted gene 3448 // 17 A2|17 // 100041639 /// NM_001123368 // Gm3417 // predicted gene 3417 // 17 A2|17 // 100041586 /// NM_198104 // Tcte3 // t-complex-associated testis expressed 3 // 17 A2|17 8.16 cM // 21647 /// ENSMUST00000097398 // Tcte3 // t-complex-associated testis …	2.60858	0.0199586
10561920	NM_011827 // Hcst // hematopoietic cell signal transducer // 7 B1|7 10.0 cM // 23900 /// ENSMUST00000075062 // Hcst // hematopoietic cell signal transducer // 7 B1|7 10.0 cM // 23900 /// AF172930 // Hcst // hematopoietic cell signal transducer // 7 B1|7 10.0 cM // 23900 /// ENSMUST00000079384 // Hcst // hematopoietic cell signal transducer // 7 B1|7 10.0 cM // 23900, NA	2.60566	0.000751307
10544133	NM_172893 // Parp12 // poly (ADP-ribose) polymerase family, member 12 // 6 B1|6 // 243771 /// ENSMUST00000038398 // Parp12 // poly (ADP-ribose) polymerase family, member 12 // 6 B1|6 // 243771 /// BC120733 // Parp12 // poly (ADP-ribose) polymerase family, member 12 // 6 B1|6 // 243771, NA	2.59732	0.0210841
10520862	NM_008037 // Fosl2 // fos-like antigen 2 // 5 B1|5 18.1 cM // 14284 /// ENSMUST00000031017 // Fosl2 // fos-like antigen 2 // 5 B1|5 18.1 cM // 14284 /// BC065131 // Fosl2 // fos-like antigen 2 // 5 B1|5 18.1 cM // 14284, NA	2.58977	4.41649e-05
10373223	NM_008512 // Lrp1 // low density lipoprotein receptor-related protein 1 // 10|10 B2-D1 // 16971 /// ENSMUST00000049149 // Lrp1 // low density lipoprotein receptor-related protein 1 // 10|10 B2-D1 // 16971 /// AF367720 // Lrp1 // low density lipoprotein receptor-related protein 1 // 10|10 B2-D1 // 16971 /// ENSMUST00000129727 // Lrp1 // low density lipoprotein receptor-related protein 1 // 10|10 B…	2.58704	0.000643107
10344444	---, NA	2.57903	0.0439989
10556214	---, NA	2.57806	0.0123592
10544891	NM_172729 // Nod1 // nucleotide-binding oligomerization domain containing 1 // 6 B3|6 // 107607 /// NM_001171007 // Nod1 // nucleotide-binding oligomerization domain containing 1 // 6 B3|6 // 107607 /// ENSMUST00000060655 // Nod1 // nucleotide-binding oligomerization domain containing 1 // 6 B3|6 // 107607 /// BC042670 // Nod1 // nucleotide-binding oligomerization domain containing 1 // 6 B3|6 //…	2.57405	0.00197439
10489246	NM_010658 // Mafb // v-maf musculoaponeurotic fibrosarcoma oncogene family, protein B (avian) // 2 H2|2 91.0 cM // 16658 /// ENSMUST00000099126 // Mafb // v-maf musculoaponeurotic fibrosarcoma oncogene family, protein B (avian) // 2 H2|2 91.0 cM // 16658 /// BC038256 // Mafb // v-maf musculoaponeurotic fibrosarcoma oncogene family, protein B (avian) // 2 H2|2 91.0 cM // 16658, NA	2.57349	0.0011462
10604932	NM_138309 // Cd99l2 // CD99 antigen-like 2 // X A6-B|X // 171486 /// ENSMUST00000080035 // Cd99l2 // CD99 antigen-like 2 // X A6-B|X // 171486 /// AY078163 // Cd99l2 // CD99 antigen-like 2 // X A6-B|X // 171486, NA	2.56958	0.00246852
10526853	NM_030565 // Fam20c // family with sequence similarity 20, member C // 5 G2|5 // 80752 /// ENSMUST00000026972 // Fam20c // family with sequence similarity 20, member C // 5 G2|5 // 80752 /// AY778962 // Fam20c // family with sequence similarity 20, member C // 5 G2|5 // 80752 /// ENSMUST00000160645 // Fam20c // family with sequence similarity 20, member C // 5 G2|5 // 80752 /// ENSMUST00000094170…	2.56839	0.00323317
10474700	NM_011580 // Thbs1 // thrombospondin 1 // 2 F1-F3|2 65.0 cM // 21825 /// ENSMUST00000039559 // Thbs1 // thrombospondin 1 // 2 F1-F3|2 65.0 cM // 21825 /// BC042422 // Thbs1 // thrombospondin 1 // 2 F1-F3|2 65.0 cM // 21825, NA	2.56793	0.00114008
10435920	NM_207244 // Cd200r4 // CD200 receptor 4 // 16 B4|16 // 239849 /// NM_177010 // F630003A18Rik // RIKEN cDNA F630003A18 gene // 16 B4|16 // 319823 /// ENSMUST00000116600 // Cd200r4 // CD200 receptor 4 // 16 B4|16 // 239849 /// ENSMUST00000114626 // Cd200r4 // CD200 receptor 4 // 16 B4|16 // 239849 /// AY230200 // Cd200r4 // CD200 receptor 4 // 16 B4|16 // 239849 /// BC147204 // F630003A18Rik // RI…	2.5658	0.0231841
10443463	NM_007669 // Cdkn1a // cyclin-dependent kinase inhibitor 1A (P21) // 17 A3.3|17 15.23 cM // 12575 /// NM_001111099 // Cdkn1a // cyclin-dependent kinase inhibitor 1A (P21) // 17 A3.3|17 15.23 cM // 12575 /// ENSMUST00000023829 // Cdkn1a // cyclin-dependent kinase inhibitor 1A (P21) // 17 A3.3|17 15.23 cM // 12575 /// ENSMUST00000122348 // Cdkn1a // cyclin-dependent kinase inhibitor 1A (P21) // 17 …	2.54735	0.00407973
10557177	NM_008855 // Prkcb // protein kinase C, beta // 7 F3|7 60.0 cM // 18751 /// ENSMUST00000064989 // Prkcb // protein kinase C, beta // 7 F3|7 60.0 cM // 18751 /// BC127083 // Prkcb // protein kinase C, beta // 7 F3|7 60.0 cM // 18751 /// ENSMUST00000064921 // Prkcb // protein kinase C, beta // 7 F3|7 60.0 cM // 18751, NA	2.54489	0.00201778
10453636	NM_153153 // Svil // supervillin // 18 A1|18 // 225115 /// ENSMUST00000126977 // Svil // supervillin // 18 A1|18 // 225115 /// ENSMUST00000140448 // Svil // supervillin // 18 A1|18 // 225115 /// ENSMUST00000025079 // Svil // supervillin // 18 A1|18 // 225115 /// AF317422 // Svil // supervillin // 18 A1|18 // 225115 /// AF317423 // Svil // supervillin // 18 A1|18 // 225115 /// BC115653 // Svil // …	2.53841	0.000723007
10487508	NR_028591 // Gm14005 // predicted gene 14005 // 2 F1|2 // 100043424, NA	2.53621	0.00799351
10506134	NM_175029 // Atg4c // autophagy-related 4C (yeast) // 4 C6|4 // 242557 /// NM_001145967 // Atg4c // autophagy-related 4C (yeast) // 4 C6|4 // 242557 /// ENSMUST00000030279 // Atg4c // autophagy-related 4C (yeast) // 4 C6|4 // 242557 /// BC058981 // Atg4c // autophagy-related 4C (yeast) // 4 C6|4 // 242557, NA	2.53398	0.000618778
10393559	NM_011594 // Timp2 // tissue inhibitor of metalloproteinase 2 // 11 E2|11 72.0 cM // 21858 /// ENSMUST00000017610 // Timp2 // tissue inhibitor of metalloproteinase 2 // 11 E2|11 72.0 cM // 21858 /// BC049126 // Timp2 // tissue inhibitor of metalloproteinase 2 // 11 E2|11 72.0 cM // 21858 /// ENSMUST00000155707 // Timp2 // tissue inhibitor of metalloproteinase 2 // 11 E2|11 72.0 cM // 21858, NA	2.53363	0.00907745
10372648	NM_017372 // Lyz2 // lysozyme 2 // 10 D2|10 66.0 cM // 17105 /// ENSMUST00000092163 // Lyz2 // lysozyme 2 // 10 D2|10 66.0 cM // 17105 /// BC002069 // Lyz2 // lysozyme 2 // 10 D2|10 66.0 cM // 17105, NA	2.53123	0.000712562
10531370	NM_025972 // Naaa // N-acylethanolamine acid amidase // 5|5 E3 // 67111 /// NM_001163687 // Naaa // N-acylethanolamine acid amidase // 5|5 E3 // 67111 /// ENSMUST00000113102 // Naaa // N-acylethanolamine acid amidase // 5|5 E3 // 67111 /// BC004572 // Naaa // N-acylethanolamine acid amidase // 5|5 E3 // 67111, NA	2.53046	0.000143251
10439249	NM_001039530 // Parp14 // poly (ADP-ribose) polymerase family, member 14 // 16 B3|16 // 547253 /// ENSMUST00000042665 // Parp14 // poly (ADP-ribose) polymerase family, member 14 // 16 B3|16 // 547253 /// BC138874 // Parp14 // poly (ADP-ribose) polymerase family, member 14 // 16 B3|16 // 547253, NA	2.52843	0.000592026
10527213	NM_144915 // Daglb // diacylglycerol lipase, beta // 5 G2|5 // 231871 /// ENSMUST00000145651 // Daglb // diacylglycerol lipase, beta // 5 G2|5 // 231871 /// ENSMUST00000045593 // Daglb // diacylglycerol lipase, beta // 5 G2|5 // 231871 /// BC016105 // Daglb // diacylglycerol lipase, beta // 5 G2|5 // 231871, NA	2.51542	0.000598563
10437243	NM_001161790 // Mefv // Mediterranean fever // 16 A1|16 1.1 cM // 54483 /// NM_019453 // Mefv // Mediterranean fever // 16 A1|16 1.1 cM // 54483 /// NM_001161791 // Mefv // Mediterranean fever // 16 A1|16 1.1 cM // 54483 /// ENSMUST00000023180 // Mefv // Mediterranean fever // 16 A1|16 1.1 cM // 54483 /// ENSMUST00000100222 // Mefv // Mediterranean fever // 16 A1|16 1.1 cM // 54483 /// AF143409 /…	2.5075	0.00234971
10413419	NM_027871 // Arhgef3 // Rho guanine nucleotide exchange factor (GEF) 3 // 14 A3|14 9.0 cM // 71704 /// ENSMUST00000049206 // Arhgef3 // Rho guanine nucleotide exchange factor (GEF) 3 // 14 A3|14 9.0 cM // 71704 /// BC012262 // Arhgef3 // Rho guanine nucleotide exchange factor (GEF) 3 // 14 A3|14 9.0 cM // 71704 /// ENSMUST00000067296 // Arhgef3 // Rho guanine nucleotide exchange factor (GEF) 3 //…	2.50704	0.00228724
10411156	NM_029153 // Scamp1 // secretory carrier membrane protein 1 // 13 D1|13 // 107767 /// ENSMUST00000022197 // Scamp1 // secretory carrier membrane protein 1 // 13 D1|13 // 107767 /// BC034283 // Scamp1 // secretory carrier membrane protein 1 // 13 D1|13 // 107767, NA	2.50162	0.0174712
10492971	NM_153090 // Fcrl1 // Fc receptor-like 1 // 3 F1|3 // 229499 /// NM_178165 // Fcrl1 // Fc receptor-like 1 // 3 F1|3 // 229499 /// NM_001136236 // Fcrl1 // Fc receptor-like 1 // 3 F1|3 // 229499 /// ENSMUST00000072480 // Fcrl1 // Fc receptor-like 1 // 3 F1|3 // 229499 /// AY506554 // Fcrl1 // Fc receptor-like 1 // 3 F1|3 // 229499, NA	2.49225	0.00161892
10582403	NM_016722 // Galns // galactosamine (N-acetyl)-6-sulfate sulfatase // 8 E1|8 // 50917 /// NM_001193645 // Galns // galactosamine (N-acetyl)-6-sulfate sulfatase // 8 E1|8 // 50917 /// ENSMUST00000015171 // Galns // galactosamine (N-acetyl)-6-sulfate sulfatase // 8 E1|8 // 50917 /// AF111346 // Galns // galactosamine (N-acetyl)-6-sulfate sulfatase // 8 E1|8 // 50917 /// ENSMUST00000093060 // Galns …	2.49031	0.00183272
10533213	NM_145226 // Oas3 // 2'-5' oligoadenylate synthetase 3 // 5 F|5 67.1 cM // 246727 /// ENSMUST00000044833 // Oas3 // 2'-5' oligoadenylate synthetase 3 // 5 F|5 67.1 cM // 246727 /// AF453830 // Oas3 // 2'-5' oligoadenylate synthetase 3 // 5 F|5 67.1 cM // 246727, NA	2.48904	0.000182872
10554808	NM_008055 // Fzd4 // frizzled homolog 4 (Drosophila) // 7 E1|7 44.5 cM // 14366 /// ENSMUST00000058755 // Fzd4 // frizzled homolog 4 (Drosophila) // 7 E1|7 44.5 cM // 14366 /// BC015256 // Fzd4 // frizzled homolog 4 (Drosophila) // 7 E1|7 44.5 cM // 14366, NA	2.48442	0.026176
10414271	NM_008964 // Ptger2 // prostaglandin E receptor 2 (subtype EP2) // 14 C1|14 16.4 cM // 19217 /// ENSMUST00000046891 // Ptger2 // prostaglandin E receptor 2 (subtype EP2) // 14 C1|14 16.4 cM // 19217 /// BC005440 // Ptger2 // prostaglandin E receptor 2 (subtype EP2) // 14 C1|14 16.4 cM // 19217, NA	2.47798	0.00108824
10355403	NM_010233 // Fn1 // fibronectin 1 // 1 C1-C5|1 36.1 cM // 14268 /// ENSMUST00000055226 // Fn1 // fibronectin 1 // 1 C1-C5|1 36.1 cM // 14268 /// BC138421 // Fn1 // fibronectin 1 // 1 C1-C5|1 36.1 cM // 14268 /// BC145271 // Fn1 // fibronectin 1 // 1 C1-C5|1 36.1 cM // 14268 /// BC099373 // Fn1 // fibronectin 1 // 1 C1-C5|1 36.1 cM // 14268 /// ENSMUST00000087254 // Fn1 // fibronectin 1 // 1 C1-C5…	2.47336	0.00297035
10504884	NM_001145924 // 5730528L13Rik // RIKEN cDNA 5730528L13 gene // 4|4 B2 // 66665 /// NM_001145925 // 5730528L13Rik // RIKEN cDNA 5730528L13 gene // 4|4 B2 // 66665 /// NM_028137 // 5730528L13Rik // RIKEN cDNA 5730528L13 gene // 4|4 B2 // 66665 /// ENSMUST00000061135 // 5730528L13Rik // RIKEN cDNA 5730528L13 gene // 4|4 B2 // 66665 /// ENSMUST00000064807 // 5730528L13Rik // RIKEN cDNA 5730528L13 gen…	2.47293	0.000320312
10531737	NM_152803 // Hpse // heparanase // 5 E4|5 // 15442 /// ENSMUST00000045617 // Hpse // heparanase // 5 E4|5 // 15442 /// AF359507 // Hpse // heparanase // 5 E4|5 // 15442, NA	2.46946	0.000768999
10511084	NM_138671 // Nadk // NAD kinase // 4 E2|4 // 192185 /// NM_001159637 // Nadk // NAD kinase // 4 E2|4 // 192185 /// ENSMUST00000030939 // Nadk // NAD kinase // 4 E2|4 // 192185 /// ENSMUST00000105613 // Nadk // NAD kinase // 4 E2|4 // 192185 /// BC004012 // Nadk // NAD kinase // 4 E2|4 // 192185 /// ENSMUST00000097745 // Nadk // NAD kinase // 4 E2|4 // 192185 /// ENSMUST00000146080 // Nadk // NAD …	2.46049	0.000865352
10554521	NM_008803 // Pde8a // phosphodiesterase 8A // 7 D3|7 // 18584 /// ENSMUST00000026672 // Pde8a // phosphodiesterase 8A // 7 D3|7 // 18584 /// AF067806 // Pde8a // phosphodiesterase 8A // 7 D3|7 // 18584, NA	2.45597	0.00998149
10563820	NM_001160345 // Svip // small VCP/p97-interacting protein // 7 B4|7 // 75744 /// NR_027704 // Svip // small VCP/p97-interacting protein // 7 B4|7 // 75744 /// ENSMUST00000098414 // Svip // small VCP/p97-interacting protein // 7 B4|7 // 75744 /// BC049720 // Svip // small VCP/p97-interacting protein // 7 B4|7 // 75744, NA	2.45495	0.000154212
10503202	NM_001081417 // Chd7 // chromodomain helicase DNA binding protein 7 // 4 A1|4 1.0 cM // 320790 /// ENSMUST00000051558 // Chd7 // chromodomain helicase DNA binding protein 7 // 4 A1|4 1.0 cM // 320790 /// ENSMUST00000039267 // Chd7 // chromodomain helicase DNA binding protein 7 // 4 A1|4 1.0 cM // 320790, NA	2.44944	0.00190479
10576386	NM_133955 // Rhou // ras homolog gene family, member U // 8 E2|8 // 69581 /// ENSMUST00000045487 // Rhou // ras homolog gene family, member U // 8 E2|8 // 69581 /// AB051827 // Rhou // ras homolog gene family, member U // 8 E2|8 // 69581, NA	2.44598	0.00606559
10340038	---, NA	2.4444	0.0292986
10366043	NM_026268 // Dusp6 // dual specificity phosphatase 6 // 10|10 C3 // 67603 /// ENSMUST00000020118 // Dusp6 // dual specificity phosphatase 6 // 10|10 C3 // 67603 /// BC003869 // Dusp6 // dual specificity phosphatase 6 // 10|10 C3 // 67603, NA	2.44236	0.00157606
10432540	NM_001113545 // Lima1 // LIM domain and actin binding 1 // 15 F1|15 60.4 cM // 65970 /// NM_023063 // Lima1 // LIM domain and actin binding 1 // 15 F1|15 60.4 cM // 65970 /// ENSMUST00000109024 // Lima1 // LIM domain and actin binding 1 // 15 F1|15 60.4 cM // 65970 /// ENSMUST00000073691 // Lima1 // LIM domain and actin binding 1 // 15 F1|15 60.4 cM // 65970 /// AF307844 // Lima1 // LIM domain an…	2.4416	0.000600518
10483163	NM_016719 // Grb14 // growth factor receptor bound protein 14 // 2 C1.3|2 // 50915 /// ENSMUST00000028252 // Grb14 // growth factor receptor bound protein 14 // 2 C1.3|2 // 50915 /// AF155647 // Grb14 // growth factor receptor bound protein 14 // 2 C1.3|2 // 50915 /// ENSMUST00000112441 // Grb14 // growth factor receptor bound protein 14 // 2 C1.3|2 // 50915 /// ENSMUST00000156765 // Grb14 // gro…	2.43806	0.00145754
10342942	---, NA	2.43532	0.0355735
10438478	NM_013790 // Abcc5 // ATP-binding cassette, sub-family C (CFTR/MRP), member 5 // 16 A3|16 14.0 cM // 27416 /// NM_176839 // Abcc5 // ATP-binding cassette, sub-family C (CFTR/MRP), member 5 // 16 A3|16 14.0 cM // 27416 /// ENSMUST00000079158 // Abcc5 // ATP-binding cassette, sub-family C (CFTR/MRP), member 5 // 16 A3|16 14.0 cM // 27416 /// ENSMUST00000115547 // Abcc5 // ATP-binding cassette, sub-…	2.43347	0.00130328
10524234	NM_198306 // Galnt9 // UDP-N-acetyl-alpha-D-galactosamine:polypeptide N-acetylgalactosaminyltransferase 9 // 5 F|5 // 231605 /// NM_001122639 // Galnt9 // UDP-N-acetyl-alpha-D-galactosamine:polypeptide N-acetylgalactosaminyltransferase 9 // 5 F|5 // 231605 /// BC054061 // Galnt9 // UDP-N-acetyl-alpha-D-galactosamine:polypeptide N-acetylgalactosaminyltransferase 9 // 5 F|5 // 231605 /// ENSMUST000…	2.43117	0.00507345
10565990	NR_033804 // Art2a-ps // ADP-ribosyltransferase 2a, pseudogene // 7 E3|7 49.0 cM // 11871 /// NM_007490 // Art2a-ps // ADP-ribosyltransferase 2a, pseudogene // 7 E3|7 49.0 cM // 11871 /// BC120753 // Art2a-ps // ADP-ribosyltransferase 2a, pseudogene // 7 E3|7 49.0 cM // 11871, NA	2.42316	0.0444557
10341273	---, NA	2.41821	0.0277715
10340652	---, NA	2.41317	0.0124132
10379615	NM_183201 // Slfn5 // schlafen 5 // 11 C|11 // 327978 /// ENSMUST00000067443 // Slfn5 // schlafen 5 // 11 C|11 // 327978 /// ENSMUST00000108157 // Slfn5 // schlafen 5 // 11 C|11 // 327978 /// BC117909 // Slfn5 // schlafen 5 // 11 C|11 // 327978 /// ENSMUST00000108158 // Slfn5 // schlafen 5 // 11 C|11 // 327978, NA	2.40221	0.000382029
10513869	NM_172694 // Megf9 // multiple EGF-like-domains 9 // 4 C2|4 // 230316 /// ENSMUST00000107359 // Megf9 // multiple EGF-like-domains 9 // 4 C2|4 // 230316 /// AK122378 // Megf9 // multiple EGF-like-domains 9 // 4 C2|4 // 230316 /// ENSMUST00000037881 // Megf9 // multiple EGF-like-domains 9 // 4 C2|4 // 230316, NA	2.39856	0.000131849
10489759	NM_028072 // Sulf2 // sulfatase 2 // 2 H3|2 // 72043 /// ENSMUST00000109249 // Sulf2 // sulfatase 2 // 2 H3|2 // 72043 /// ENSMUST00000088086 // Sulf2 // sulfatase 2 // 2 H3|2 // 72043 /// AY101177 // Sulf2 // sulfatase 2 // 2 H3|2 // 72043, NA	2.39779	0.0182347
10448124	NM_013521 // Fpr1 // formyl peptide receptor 1 // 17 A3.2|17 10.2 cM // 14293 /// ENSMUST00000061516 // Fpr1 // formyl peptide receptor 1 // 17 A3.2|17 10.2 cM // 14293, NA	2.39577	0.00270193
10387111	NM_025510 // 2310004I24Rik // RIKEN cDNA 2310004I24 gene // 11 B3|11 // 66358 /// ENSMUST00000116363 // 2310004I24Rik // RIKEN cDNA 2310004I24 gene // 11 B3|11 // 66358 /// ENSMUST00000116364 // 2310004I24Rik // RIKEN cDNA 2310004I24 gene // 11 B3|11 // 66358 /// BC004029 // 2310004I24Rik // RIKEN cDNA 2310004I24 gene // 11 B3|11 // 66358, NA	2.39226	0.00168494
10423921	NM_001130166 // Oxr1 // oxidation resistance 1 // 15|15 D1 // 170719 /// NM_130885 // Oxr1 // oxidation resistance 1 // 15|15 D1 // 170719 /// NM_001130163 // Oxr1 // oxidation resistance 1 // 15|15 D1 // 170719 /// NM_001130165 // Oxr1 // oxidation resistance 1 // 15|15 D1 // 170719 /// NM_001130164 // Oxr1 // oxidation resistance 1 // 15|15 D1 // 170719 /// ENSMUST00000110297 // Oxr1 // oxidati…	2.38448	0.000531632
10502205	NM_008212 // Hadh // hydroxyacyl-Coenzyme A dehydrogenase // 3 G3|3 // 15107 /// ENSMUST00000029610 // Hadh // hydroxyacyl-Coenzyme A dehydrogenase // 3 G3|3 // 15107 /// D29639 // Hadh // hydroxyacyl-Coenzyme A dehydrogenase // 3 G3|3 // 15107, NA	2.38275	0.0122966
10383206	ENSMUST00000131035 // Rnf213 // ring finger protein 213 // 11 E2|11 75.0 cM // 672511, NA	2.37953	0.0244898
10554240	NM_020583 // Isg20 // interferon-stimulated protein // 7 D3|7 // 57444 /// NM_001113527 // Isg20 // interferon-stimulated protein // 7 D3|7 // 57444 /// ENSMUST00000038142 // Isg20 // interferon-stimulated protein // 7 D3|7 // 57444 /// ENSMUST00000118867 // Isg20 // interferon-stimulated protein // 7 D3|7 // 57444 /// ENSMUST00000120331 // Isg20 // interferon-stimulated protein // 7 D3|7 // 5744…	2.37847	1.02968e-05
10438468	NM_183158 // Cyp2ab1 // cytochrome P450, family 2, subfamily ab, polypeptide 1 // 16 A3|16 // 224044 /// ENSMUST00000023513 // Cyp2ab1 // cytochrome P450, family 2, subfamily ab, polypeptide 1 // 16 A3|16 // 224044 /// BC138088 // Cyp2ab1 // cytochrome P450, family 2, subfamily ab, polypeptide 1 // 16 A3|16 // 224044, NA	2.37493	0.0055227
10469046	NM_010726 // Phyh // phytanoyl-CoA hydroxylase // 2 A1|2 // 16922 /// ENSMUST00000027975 // Phyh // phytanoyl-CoA hydroxylase // 2 A1|2 // 16922 /// AF023463 // Phyh // phytanoyl-CoA hydroxylase // 2 A1|2 // 16922, NA	2.37139	0.00470115
10547140	NM_177412 // Tmcc1 // transmembrane and coiled coil domains 1 // 6 E3|6 // 330401 /// ENSMUST00000088896 // Tmcc1 // transmembrane and coiled coil domains 1 // 6 E3|6 // 330401 /// BC029759 // Tmcc1 // transmembrane and coiled coil domains 1 // 6 E3|6 // 330401 /// ENSMUST00000101033 // Tmcc1 // transmembrane and coiled coil domains 1 // 6 E3|6 // 330401 /// ENSMUST00000032222 // Tmcc1 // transme…	2.36822	0.00779357
10568050	NM_001177307 // Aldoa // aldolase A, fructose-bisphosphate // 7|7 F4 // 11674 /// NM_007438 // Aldoa // aldolase A, fructose-bisphosphate // 7|7 F4 // 11674 /// NM_001177308 // Aldoa // aldolase A, fructose-bisphosphate // 7|7 F4 // 11674 /// ENSMUST00000032934 // Aldoa // aldolase A, fructose-bisphosphate // 7|7 F4 // 11674 /// ENSMUST00000106348 // Aldoa // aldolase A, fructose-bisphosphate // …	2.36815	0.00141051
10367919	NM_029075 // Stx11 // syntaxin 11 // 10 A1|10 // 74732 /// NM_001163590 // Stx11 // syntaxin 11 // 10 A1|10 // 74732 /// NM_001163591 // Stx11 // syntaxin 11 // 10 A1|10 // 74732 /// ENSMUST00000042861 // Stx11 // syntaxin 11 // 10 A1|10 // 74732 /// BC118516 // Stx11 // syntaxin 11 // 10 A1|10 // 74732, NA	2.36357	0.00291239
10461594	NM_029499 // Ms4a4c // membrane-spanning 4-domains, subfamily A, member 4C // 19 A|19 // 64380 /// ENSMUST00000072729 // Ms4a4c // membrane-spanning 4-domains, subfamily A, member 4C // 19 A|19 // 64380 /// AF237914 // Ms4a4c // membrane-spanning 4-domains, subfamily A, member 4C // 19 A|19 // 64380 /// ENSMUST00000099672 // Ms4a4c // membrane-spanning 4-domains, subfamily A, member 4C // 19 A|19…	2.35752	0.00217677
10389222	NM_009139 // Ccl6 // chemokine (C-C motif) ligand 6 // 11 C|11 47.51 cM // 20305 /// ENSMUST00000019071 // Ccl6 // chemokine (C-C motif) ligand 6 // 11 C|11 47.51 cM // 20305 /// M58004 // Ccl6 // chemokine (C-C motif) ligand 6 // 11 C|11 47.51 cM // 20305, NA	2.3573	0.00207776
10403604	NM_010748 // Lyst // lysosomal trafficking regulator // 13 A1|13 7.0 cM // 17101 /// ENSMUST00000110559 // Lyst // lysosomal trafficking regulator // 13 A1|13 7.0 cM // 17101 /// U70015 // Lyst // lysosomal trafficking regulator // 13 A1|13 7.0 cM // 17101 /// ENSMUST00000050664 // Lyst // lysosomal trafficking regulator // 13 A1|13 7.0 cM // 17101, NA	2.35577	0.000305577
10543004	NM_183308 // Pon2 // paraoxonase 2 // 6 A1|6 1.5 cM // 330260 /// ENSMUST00000057792 // Pon2 // paraoxonase 2 // 6 A1|6 1.5 cM // 330260 /// BC037140 // Pon2 // paraoxonase 2 // 6 A1|6 1.5 cM // 330260 /// ENSMUST00000047700 // Pon2 // paraoxonase 2 // 6 A1|6 1.5 cM // 330260, NA	2.3497	0.0019023
10575993	NM_172286 // 6430548M08Rik // RIKEN cDNA 6430548M08 gene // 8 E1|8 // 234797 /// NM_001163760 // 6430548M08Rik // RIKEN cDNA 6430548M08 gene // 8 E1|8 // 234797 /// NM_001163761 // 6430548M08Rik // RIKEN cDNA 6430548M08 gene // 8 E1|8 // 234797 /// NM_001163762 // 6430548M08Rik // RIKEN cDNA 6430548M08 gene // 8 E1|8 // 234797 /// ENSMUST00000034281 // 6430548M08Rik // RIKEN cDNA 6430548M08 gene …	2.34681	0.00196741
10578324	NM_001005863 // Mtus1 // mitochondrial tumor suppressor 1 // 8 A4|8 // 102103 /// NM_001005864 // Mtus1 // mitochondrial tumor suppressor 1 // 8 A4|8 // 102103 /// NM_001005865 // Mtus1 // mitochondrial tumor suppressor 1 // 8 A4|8 // 102103 /// ENSMUST00000059115 // Mtus1 // mitochondrial tumor suppressor 1 // 8 A4|8 // 102103 /// ENSMUST00000118835 // Mtus1 // mitochondrial tumor suppressor 1 /…	2.34168	0.000115227
10499080	NM_001081093 // Arfip1 // ADP-ribosylation factor interacting protein 1 // 3 F1|3 // 99889 /// BC132291 // Arfip1 // ADP-ribosylation factor interacting protein 1 // 3 F1|3 // 99889 /// ENSMUST00000098990 // Arfip1 // ADP-ribosylation factor interacting protein 1 // 3 F1|3 // 99889, NA	2.33274	0.00310444
10340934	---, NA	2.3302	0.0442125
10340580	---, NA	2.32991	0.0496886
10348354	NM_201644 // Ugt1a9 // UDP glucuronosyltransferase 1 family, polypeptide A9 // 1 D|1 // 394434 /// NM_201645 // Ugt1a1 // UDP glucuronosyltransferase 1 family, polypeptide A1 // 1 D|1 51.7 cM // 394436 /// NM_201643 // Ugt1a5 // UDP glucuronosyltransferase 1 family, polypeptide A5 // 1 D|1 // 394433 /// NM_201641 // Ugt1a10 // UDP glycosyltransferase 1 family, polypeptide A10 // 1 D|1 // 394430 /…	2.32857	0.000595256
10439566	NM_007508 // Atp6v1a // ATPase, H+ transporting, lysosomal V1 subunit A // 16 B4|16 // 11964 /// ENSMUST00000114666 // Atp6v1a // ATPase, H+ transporting, lysosomal V1 subunit A // 16 B4|16 // 11964 /// ENSMUST00000063661 // Atp6v1a // ATPase, H+ transporting, lysosomal V1 subunit A // 16 B4|16 // 11964 /// BC038392 // Atp6v1a // ATPase, H+ transporting, lysosomal V1 subunit A // 16 B4|16 // 1196…	2.32743	0.00429611
10411611	NM_010870 // Naip5 // NLR family, apoptosis inhibitory protein 5 // 13 D1|13 55.0 cM // 17951 /// NM_021545 // Naip7 // NLR family, apoptosis inhibitory protein 7 // 13 D1|13 55.0 cM // 53880 /// ENSMUST00000049789 // Naip5 // NLR family, apoptosis inhibitory protein 5 // 13 D1|13 55.0 cM // 17951 /// AF135492 // Naip5 // NLR family, apoptosis inhibitory protein 5 // 13 D1|13 55.0 cM // 17951 ///…	2.32292	0.00476723
10364559	NM_007880 // Arid3a // AT rich interactive domain 3A (BRIGHT-like) // 10 C1|10 // 13496 /// ENSMUST00000019708 // Arid3a // AT rich interactive domain 3A (BRIGHT-like) // 10 C1|10 // 13496 /// ENSMUST00000105376 // Arid3a // AT rich interactive domain 3A (BRIGHT-like) // 10 C1|10 // 13496 /// BC050925 // Arid3a // AT rich interactive domain 3A (BRIGHT-like) // 10 C1|10 // 13496, NA	2.32188	0.00130195
10456158	ENSMUST00000067743 // Gm9949 // predicted gene 9949 // 18 E1|18 // 225609, NA	2.3171	0.00815752
10518743	NM_173371 // H6pd // hexose-6-phosphate dehydrogenase (glucose 1-dehydrogenase) // 4 E2|4 78.4 cM // 100198 /// ENSMUST00000030830 // H6pd // hexose-6-phosphate dehydrogenase (glucose 1-dehydrogenase) // 4 E2|4 78.4 cM // 100198 /// BC042677 // H6pd // hexose-6-phosphate dehydrogenase (glucose 1-dehydrogenase) // 4 E2|4 78.4 cM // 100198 /// ENSMUST00000084117 // H6pd // hexose-6-phosphate dehydr…	2.3153	0.00572071
10388065	NM_001162414 // Nlrp1b // NLR family, pyrin domain containing 1B // 11 B4|11 // 637515 /// NM_001040696 // Nlrp1b // NLR family, pyrin domain containing 1B // 11 B4|11 // 637515 /// ENSMUST00000108516 // Nlrp1b // NLR family, pyrin domain containing 1B // 11 B4|11 // 637515 /// EF158039 // Nlrp1b // NLR family, pyrin domain containing 1B // 11 B4|11 // 637515 /// ENSMUST00000108514 // Nlrp1b // N…	2.31501	0.00151662
10379646	NM_011409 // Slfn3 // schlafen 3 // 11 C|11 // 20557 /// ENSMUST00000019130 // Slfn3 // schlafen 3 // 11 C|11 // 20557 /// AF099974 // Slfn3 // schlafen 3 // 11 C|11 // 20557, NA	2.30834	0.00601463
10365344	NM_146008 // Tcp11l2 // t-complex 11 (mouse) like 2 // 10 C1|10 // 216198 /// ENSMUST00000020223 // Tcp11l2 // t-complex 11 (mouse) like 2 // 10 C1|10 // 216198 /// BC029663 // Tcp11l2 // t-complex 11 (mouse) like 2 // 10 C1|10 // 216198, NA	2.30066	0.00561033
10590452	NM_026179 // Abhd5 // abhydrolase domain containing 5 // 9 F4|9 // 67469 /// ENSMUST00000156520 // Abhd5 // abhydrolase domain containing 5 // 9 F4|9 // 67469 /// BC037063 // Abhd5 // abhydrolase domain containing 5 // 9 F4|9 // 67469 /// ENSMUST00000111497 // Abhd5 // abhydrolase domain containing 5 // 9 F4|9 // 67469, NA	2.29039	0.00424411
10533198	NM_145227 // Oas2 // 2'-5' oligoadenylate synthetase 2 // 5 F|5 67.2 cM // 246728 /// AF418010 // Oas2 // 2'-5' oligoadenylate synthetase 2 // 5 F|5 67.2 cM // 246728 /// ENSMUST00000081491 // Oas2 // 2'-5' oligoadenylate synthetase 2 // 5 F|5 67.2 cM // 246728, NA	2.2895	0.0234746
10341831	---, NA	2.28693	0.0253922
10475199	NM_001177792 // Snap23 // synaptosomal-associated protein 23 // 2 E5|2 61.8 cM // 20619 /// NM_009222 // Snap23 // synaptosomal-associated protein 23 // 2 E5|2 61.8 cM // 20619 /// NM_001177793 // Snap23 // synaptosomal-associated protein 23 // 2 E5|2 61.8 cM // 20619 /// ENSMUST00000110711 // Snap23 // synaptosomal-associated protein 23 // 2 E5|2 61.8 cM // 20619 /// ENSMUST00000116437 // Snap23…	2.2869	0.000107524
10588495	NM_153459 // Dusp7 // dual specificity phosphatase 7 // 9 F1|9 // 235584 /// ENSMUST00000066312 // Dusp7 // dual specificity phosphatase 7 // 9 F1|9 // 235584 /// BC010207 // Dusp7 // dual specificity phosphatase 7 // 9 F1|9 // 235584, NA	2.28262	0.00925776
10371607	NM_027878 // Dram1 // DNA-damage regulated autophagy modulator 1 // 10 C1|10 // 71712 /// ENSMUST00000020249 // Dram1 // DNA-damage regulated autophagy modulator 1 // 10 C1|10 // 71712 /// BC021433 // Dram1 // DNA-damage regulated autophagy modulator 1 // 10 C1|10 // 71712 /// ENSMUST00000156097 // Dram1 // DNA-damage regulated autophagy modulator 1 // 10 C1|10 // 71712, NA	2.28114	0.00661936
10428209	ENSMUST00000100713 // Gm10384 // predicted gene 10384 // --- // 100038735, NA	2.27476	0.0336494
10466606	NM_010730 // Anxa1 // annexin A1 // 19 B|19 18.0 cM // 16952 /// ENSMUST00000025561 // Anxa1 // annexin A1 // 19 B|19 18.0 cM // 16952 /// CT009771 // Anxa1 // annexin A1 // 19 B|19 18.0 cM // 16952 /// ENSMUST00000099584 // Anxa1 // annexin A1 // 19 B|19 18.0 cM // 16952, NA	2.27221	0.000376474
10585699	NM_010634 // Fabp5 // fatty acid binding protein 5, epidermal // 3|3 A1-3 // 16592 /// ENSMUST00000029046 // Fabp5 // fatty acid binding protein 5, epidermal // 3|3 A1-3 // 16592 /// X70100 // Fabp5 // fatty acid binding protein 5, epidermal // 3|3 A1-3 // 16592 /// ENSMUST00000072582 // Fabp5l2 // fatty acid binding protein 5-like 2 // 18 A1|18 // 622384, NA	2.26895	0.00517703
10603051	NM_026887 // Ap1s2 // adaptor-related protein complex 1, sigma 2 subunit // X F5|X // 108012 /// ENSMUST00000112294 // Ap1s2 // adaptor-related protein complex 1, sigma 2 subunit // X F5|X // 108012 /// BC046964 // Ap1s2 // adaptor-related protein complex 1, sigma 2 subunit // X F5|X // 108012 /// ENSMUST00000069041 // Ap1s2 // adaptor-related protein complex 1, sigma 2 subunit // X F5|X // 10801…	2.25984	5.75077e-05
10351347	NM_011804 // Creg1 // cellular repressor of E1A-stimulated genes 1 // 1 H2.3|1 // 433375 /// ENSMUST00000111432 // Creg1 // cellular repressor of E1A-stimulated genes 1 // 1 H2.3|1 // 433375 /// BC027426 // Creg1 // cellular repressor of E1A-stimulated genes 1 // 1 H2.3|1 // 433375, NA	2.25681	0.0014635
10380571	NM_023121 // Gngt2 // guanine nucleotide binding protein (G protein), gamma transducing activity polypeptide 2 // 11 D|11 55.7 cM // 14710 /// NM_001038664 // Gngt2 // guanine nucleotide binding protein (G protein), gamma transducing activity polypeptide 2 // 11 D|11 55.7 cM // 14710 /// NM_025659 // Abi3 // ABI gene family, member 3 // 11 D|11 // 66610 /// ENSMUST00000036088 // Gngt2 // guanine …	2.2527	0.00337715
10368644	NM_175449 // Fam26f // family with sequence similarity 26, member F // 10 B1|10 // 215900 /// ENSMUST00000062784 // Fam26f // family with sequence similarity 26, member F // 10 B1|10 // 215900 /// BC095946 // Fam26f // family with sequence similarity 26, member F // 10 B1|10 // 215900, NA	2.25011	0.00335812
10389581	NM_001005341 // Ypel2 // yippee-like 2 (Drosophila) // 11 C|11 // 77864 /// ENSMUST00000018571 // Ypel2 // yippee-like 2 (Drosophila) // 11 C|11 // 77864 /// BC121190 // Ypel2 // yippee-like 2 (Drosophila) // 11 C|11 // 77864, NA	2.24425	0.0150465
10363195	NM_008297 // Hsf2 // heat shock factor 2 // 10|10 B3-B4 // 15500 /// ENSMUST00000079833 // Hsf2 // heat shock factor 2 // 10|10 B3-B4 // 15500 /// BC018414 // Hsf2 // heat shock factor 2 // 10|10 B3-B4 // 15500 /// ENSMUST00000081139 // Hsf2 // heat shock factor 2 // 10|10 B3-B4 // 15500, NA	2.24263	0.00430113
10602300	NM_011022 // Ott // ovary testis transcribed // X 62.5 cM // 18422 /// NM_001122734 // Gm15085 // predicted gene 15085 // X F3|X // 100039934 /// NM_001114383 // Luzp4 // leucine zipper protein 4 // X F3|X // 434865 /// NM_001114400 // Gm15127 // predicted gene 15127 // X F3|X // 434866 /// NM_001081648 // Gm15107 // predicted gene 15107 // X F2|X // 434864 /// ENSMUST00000101188 // Gm15107 // pr…	2.22974	0.0296424
10506148	ENSMUST00000094955 // Gm12689 // predicted gene 12689 // --- // 100137011, NA	2.22754	0.0135389
10555470	NM_001040111 // Arap1 // ArfGAP with RhoGAP domain, ankyrin repeat and PH domain 1 // 7|7 F1 // 69710 /// NM_001040112 // Arap1 // ArfGAP with RhoGAP domain, ankyrin repeat and PH domain 1 // 7|7 F1 // 69710 /// NM_027180 // Arap1 // ArfGAP with RhoGAP domain, ankyrin repeat and PH domain 1 // 7|7 F1 // 69710 /// NM_198096 // Arap1 // ArfGAP with RhoGAP domain, ankyrin repeat and PH domain 1 // 7…	2.22651	0.000321391
10432682	NM_028770 // Krt80 // keratin 80 // 15 F3|15 // 74127 /// ENSMUST00000077196 // Krt80 // keratin 80 // 15 F3|15 // 74127 /// BC119366 // Krt80 // keratin 80 // 15 F3|15 // 74127, NA	2.22536	3.84086e-05
10362129	NM_011979 // Vnn3 // vanin 3 // 10 A2-B1|10 // 26464 /// ENSMUST00000020190 // Vnn3 // vanin 3 // 10 A2-B1|10 // 26464 /// AJ132103 // Vnn3 // vanin 3 // 10 A2-B1|10 // 26464, NA	2.22456	0.000832978
10595573	NM_172926 // Snx14 // sorting nexin 14 // 9 E3.1|9 // 244962 /// ENSMUST00000034995 // Snx14 // sorting nexin 14 // 9 E3.1|9 // 244962 /// BC080799 // Snx14 // sorting nexin 14 // 9 E3.1|9 // 244962 /// ENSMUST00000126405 // Snx14 // sorting nexin 14 // 9 E3.1|9 // 244962, NA	2.22276	0.00179695
10503523	NM_010281 // Ggh // gamma-glutamyl hydrolase // 4 A3|4 // 14590 /// ENSMUST00000098242 // Ggh // gamma-glutamyl hydrolase // 4 A3|4 // 14590 /// AF051102 // Ggh // gamma-glutamyl hydrolase // 4 A3|4 // 14590 /// ENSMUST00000029904 // Ggh // gamma-glutamyl hydrolase // 4 A3|4 // 14590, NA	2.22219	0.000413766
10409276	---, NA	2.22169	0.0343845
10355567	NM_027154 // Tmbim1 // transmembrane BAX inhibitor motif containing 1 // 1 C3|1 // 69660 /// ENSMUST00000016309 // Tmbim1 // transmembrane BAX inhibitor motif containing 1 // 1 C3|1 // 69660 /// ENSMUST00000113796 // Tmbim1 // transmembrane BAX inhibitor motif containing 1 // 1 C3|1 // 69660 /// AK220296 // Tmbim1 // transmembrane BAX inhibitor motif containing 1 // 1 C3|1 // 69660 /// ENSMUST000…	2.21981	0.00380274
10552824	NM_009101 // Rras // Harvey rat sarcoma oncogene, subgroup R // 7 B4|7 23.0 cM // 20130 /// ENSMUST00000044111 // Rras // Harvey rat sarcoma oncogene, subgroup R // 7 B4|7 23.0 cM // 20130 /// BC009105 // Rras // Harvey rat sarcoma oncogene, subgroup R // 7 B4|7 23.0 cM // 20130, NA	2.21439	0.000189866
10476207	NM_009730 // Atrn // attractin // 2 F1|2 73.9 cM // 11990 /// ENSMUST00000028781 // Atrn // attractin // 2 F1|2 73.9 cM // 11990 /// BC141054 // Atrn // attractin // 2 F1|2 73.9 cM // 11990, NA	2.20719	0.000239023
10355763	NM_001003917 // Atg9a // autophagy-related 9A (yeast) // 1 C3|1 // 245860 /// ENSMUST00000040689 // Atg9a // autophagy-related 9A (yeast) // 1 C3|1 // 245860 /// BC079884 // Atg9a // autophagy-related 9A (yeast) // 1 C3|1 // 245860, NA	2.20599	0.00395487
10343043	---, NA	2.20322	0.00101501
10364375	NM_007793 // Cstb // cystatin B // 10 C1|10 42.0 cM // 13014 /// ENSMUST00000005185 // Cstb // cystatin B // 10 C1|10 42.0 cM // 13014 /// BC056170 // Cstb // cystatin B // 10 C1|10 42.0 cM // 13014, NA	2.19893	4.77477e-05
10530477	NM_133921 // Nfxl1 // nuclear transcription factor, X-box binding-like 1 // 5|5 D // 100978 /// ENSMUST00000135318 // Nfxl1 // nuclear transcription factor, X-box binding-like 1 // 5|5 D // 100978, NA	2.19657	0.00194948
10342986	---, NA	2.18529	0.0254216
10467139	NM_021460 // Lipa // lysosomal acid lipase A // 19 C1|19 // 16889 /// NM_001111100 // Lipa // lysosomal acid lipase A // 19 C1|19 // 16889 /// ENSMUST00000049572 // Lipa // lysosomal acid lipase A // 19 C1|19 // 16889 /// BC058564 // Lipa // lysosomal acid lipase A // 19 C1|19 // 16889, NA	2.18353	0.0107721
10530536	NM_001113460 // Tec // tec protein tyrosine kinase // 5 C3.2|5 41.0 cM // 21682 /// NM_001113464 // Tec // tec protein tyrosine kinase // 5 C3.2|5 41.0 cM // 21682 /// NM_001113461 // Tec // tec protein tyrosine kinase // 5 C3.2|5 41.0 cM // 21682 /// ENSMUST00000071944 // Tec // tec protein tyrosine kinase // 5 C3.2|5 41.0 cM // 21682 /// ENSMUST00000113594 // Tec // tec protein tyrosine kinase …	2.18129	0.00261491
10379511	NM_011333 // Ccl2 // chemokine (C-C motif) ligand 2 // 11 C-E1|11 46.5 cM // 20296 /// ENSMUST00000000193 // Ccl2 // chemokine (C-C motif) ligand 2 // 11 C-E1|11 46.5 cM // 20296 /// BC055070 // Ccl2 // chemokine (C-C motif) ligand 2 // 11 C-E1|11 46.5 cM // 20296, NA	2.1805	0.00323598
10606714	NM_013463 // Gla // galactosidase, alpha // X E-F1|X 53.0 cM // 11605 /// U34071 // Gla // galactosidase, alpha // X E-F1|X 53.0 cM // 11605, NA	2.18	0.0152466
10524345	NM_009419 // Tpst2 // protein-tyrosine sulfotransferase 2 // 5 F|5 63.0 cM // 22022 /// ENSMUST00000031287 // Tpst2 // protein-tyrosine sulfotransferase 2 // 5 F|5 63.0 cM // 22022 /// ENSMUST00000071455 // Tpst2 // protein-tyrosine sulfotransferase 2 // 5 F|5 63.0 cM // 22022 /// AF049890 // Tpst2 // protein-tyrosine sulfotransferase 2 // 5 F|5 63.0 cM // 22022 /// BC003721 // Tpst2 // protein-t…	2.17908	0.00072322
10338794	---, NA	2.1776	0.00848813
10405432	NM_016758 // Rgs14 // regulator of G-protein signaling 14 // 13 B1|13 32.0 cM // 51791 /// ENSMUST00000063771 // Rgs14 // regulator of G-protein signaling 14 // 13 B1|13 32.0 cM // 51791 /// BC030321 // Rgs14 // regulator of G-protein signaling 14 // 13 B1|13 32.0 cM // 51791 /// ENSMUST00000149858 // Rgs14 // regulator of G-protein signaling 14 // 13 B1|13 32.0 cM // 51791, NA	2.17708	0.00365903
10393648	NM_018822 // Sgsh // N-sulfoglucosamine sulfohydrolase (sulfamidase) // 11 E2|11 76.0 cM // 27029 /// NM_130886 // Card14 // caspase recruitment domain family, member 14 // 11 E2|11 // 170720 /// ENSMUST00000005173 // Sgsh // N-sulfoglucosamine sulfohydrolase (sulfamidase) // 11 E2|11 76.0 cM // 27029 /// ENSMUST00000106250 // Card14 // caspase recruitment domain family, member 14 // 11 E2|11 // …	2.17115	0.00502526
10533345	NM_009656 // Aldh2 // aldehyde dehydrogenase 2, mitochondrial // 5|5 F-G1 // 11669 /// ENSMUST00000031411 // Aldh2 // aldehyde dehydrogenase 2, mitochondrial // 5|5 F-G1 // 11669 /// U07235 // Aldh2 // aldehyde dehydrogenase 2, mitochondrial // 5|5 F-G1 // 11669, NA	2.16725	0.000633508
10363528	NM_001039194 // Aifm2 // apoptosis-inducing factor, mitochondrion-associated 2 // 10 B4|10 // 71361 /// NM_153779 // Aifm2 // apoptosis-inducing factor, mitochondrion-associated 2 // 10 B4|10 // 71361 /// NM_178058 // Aifm2 // apoptosis-inducing factor, mitochondrion-associated 2 // 10 B4|10 // 71361 /// ENSMUST00000105455 // Aifm2 // apoptosis-inducing factor, mitochondrion-associated 2 // 10 B4…	2.16684	0.0263296
10556820	NM_145586 // Tmem159 // transmembrane protein 159 // 7 F2|7 // 233806 /// ENSMUST00000033210 // Tmem159 // transmembrane protein 159 // 7 F2|7 // 233806 /// ENSMUST00000118737 // Tmem159 // transmembrane protein 159 // 7 F2|7 // 233806 /// BC006689 // Tmem159 // transmembrane protein 159 // 7 F2|7 // 233806, NA	2.16353	0.0467968
10419744	NM_011405 // Slc7a7 // solute carrier family 7 (cationic amino acid transporter, y+ system), member 7 // 14 C1|14 // 20540 /// NM_026936 // Oxa1l // oxidase assembly 1-like // 14 C2|14 // 69089 /// ENSMUST00000000984 // Slc7a7 // solute carrier family 7 (cationic amino acid transporter, y+ system), member 7 // 14 C1|14 // 20540 /// BC014709 // Slc7a7 // solute carrier family 7 (cationic amino aci…	2.16324	0.00243952
10339195	---, NA	2.16185	0.0315446
10570697	---, NA	2.15609	0.0268526
10420155	NM_026819 // Dhrs1 // dehydrogenase/reductase (SDR family) member 1 // 14 C3|14 22.5 cM // 52585 /// ENSMUST00000002403 // Dhrs1 // dehydrogenase/reductase (SDR family) member 1 // 14 C3|14 22.5 cM // 52585 /// BC003930 // Dhrs1 // dehydrogenase/reductase (SDR family) member 1 // 14 C3|14 22.5 cM // 52585, NA	2.15504	0.0132404
10503184	NM_001081417 // Chd7 // chromodomain helicase DNA binding protein 7 // 4 A1|4 1.0 cM // 320790 /// ENSMUST00000051558 // Chd7 // chromodomain helicase DNA binding protein 7 // 4 A1|4 1.0 cM // 320790 /// ENSMUST00000039267 // Chd7 // chromodomain helicase DNA binding protein 7 // 4 A1|4 1.0 cM // 320790, NA	2.15338	0.00204268
10373542	NM_016811 // Dgka // diacylglycerol kinase, alpha // 10 D3|10 71.0 cM // 13139 /// ENSMUST00000026414 // Dgka // diacylglycerol kinase, alpha // 10 D3|10 71.0 cM // 13139 /// BC006713 // Dgka // diacylglycerol kinase, alpha // 10 D3|10 71.0 cM // 13139, NA	2.15127	0.0010446
10544150	NM_001033430 // Jhdm1d // jumonji C domain-containing histone demethylase 1 homolog D (S. cerevisiae) // 6 B1|6 // 338523 /// BC145848 // Jhdm1d // jumonji C domain-containing histone demethylase 1 homolog D (S. cerevisiae) // 6 B1|6 // 338523, NA	2.14592	0.00145075
10571657	NM_007981 // Acsl1 // acyl-CoA synthetase long-chain family member 1 // 8|8 B2 // 14081 /// ENSMUST00000034046 // Acsl1 // acyl-CoA synthetase long-chain family member 1 // 8|8 B2 // 14081 /// ENSMUST00000110372 // Acsl1 // acyl-CoA synthetase long-chain family member 1 // 8|8 B2 // 14081 /// BC056644 // Acsl1 // acyl-CoA synthetase long-chain family member 1 // 8|8 B2 // 14081 /// ENSMUST0000013…	2.14409	0.000854047
10556598	NM_175645 // Xylt1 // xylosyltransferase 1 // 7 F2|7 // 233781 /// ENSMUST00000032892 // Xylt1 // xylosyltransferase 1 // 7 F2|7 // 233781 /// AJ539164 // Xylt1 // xylosyltransferase 1 // 7 F2|7 // 233781, NA	2.14096	0.00202318
10523772	NM_178701 // Lrrc8d // leucine rich repeat containing 8D // 5 E5|5 // 231549 /// NM_001122768 // Lrrc8d // leucine rich repeat containing 8D // 5 E5|5 // 231549 /// ENSMUST00000120847 // Lrrc8d // leucine rich repeat containing 8D // 5 E5|5 // 231549 /// ENSMUST00000060531 // Lrrc8d // leucine rich repeat containing 8D // 5 E5|5 // 231549 /// BC037717 // Lrrc8d // leucine rich repeat containing 8…	2.13934	0.00145435
10339577	---, NA	2.13825	0.00196271
10546137	NM_030251 // Abtb1 // ankyrin repeat and BTB (POZ) domain containing 1 // 6 D1|6 // 80283 /// ENSMUST00000032169 // Abtb1 // ankyrin repeat and BTB (POZ) domain containing 1 // 6 D1|6 // 80283 /// AB053477 // Abtb1 // ankyrin repeat and BTB (POZ) domain containing 1 // 6 D1|6 // 80283 /// ENSMUST00000095728 // Abtb1 // ankyrin repeat and BTB (POZ) domain containing 1 // 6 D1|6 // 80283, NA	2.13253	0.0161478
10399908	NM_011158 // Prkar2b // protein kinase, cAMP dependent regulatory, type II beta // 12|12 B1 // 19088 /// ENSMUST00000036497 // Prkar2b // protein kinase, cAMP dependent regulatory, type II beta // 12|12 B1 // 19088 /// ENSMUST00000003079 // Prkar2b // protein kinase, cAMP dependent regulatory, type II beta // 12|12 B1 // 19088 /// BC048710 // Prkar2b // protein kinase, cAMP dependent regulatory, …	2.13132	0.0225602
10387568	NM_001034097 // BC096441 // cDNA sequence BC096441 // 11 B4|11 // 619441 /// NM_001159503 // BC096441 // cDNA sequence BC096441 // 11 B4|11 // 619441 /// NM_011614 // Tnfsf12 // tumor necrosis factor (ligand) superfamily, member 12 // 11 B4|11 // 21944 /// NM_023517 // Tnfsf13 // tumor necrosis factor (ligand) superfamily, member 13 // 11|11 B4 // 69583 /// NM_001159505 // Tnfsf13 // tumor necros…	2.12846	0.00753037
10412078	NM_177713 // Gapt // Grb2-binding adaptor, transmembrane // 13 D2.2|13 // 238875 /// BC118005 // Gapt // Grb2-binding adaptor, transmembrane // 13 D2.2|13 // 238875, NA	2.12839	2.10218e-05
10494085	NM_019414 // Selenbp2 // selenium binding protein 2 // 3 F2.1|3 43.26 cM // 20342 /// ENSMUST00000090848 // Selenbp2 // selenium binding protein 2 // 3 F2.1|3 43.26 cM // 20342 /// BC024106 // Selenbp2 // selenium binding protein 2 // 3 F2.1|3 43.26 cM // 20342, NA	2.1277	0.00194001
10342635	---, NA	2.12475	0.00859362
10529226	NM_153196 // Rbks // ribokinase // 5 B1|5 // 71336 /// ENSMUST00000031018 // Rbks // ribokinase // 5 B1|5 // 71336 /// BC023339 // Rbks // ribokinase // 5 B1|5 // 71336, NA	2.12332	0.00173406
10607467	NM_009121 // Sat1 // spermidine/spermine N1-acetyl transferase 1 // X F3-F4|X 65.2 cM // 20229 /// ENSMUST00000026318 // Sat1 // spermidine/spermine N1-acetyl transferase 1 // X F3-F4|X 65.2 cM // 20229 /// BC058696 // Sat1 // spermidine/spermine N1-acetyl transferase 1 // X F3-F4|X 65.2 cM // 20229, NA	2.12284	1.64036e-05
10436978	NM_173047 // Cbr3 // carbonyl reductase 3 // 16 C4|16 67.2 cM // 109857 /// ENSMUST00000039620 // Cbr3 // carbonyl reductase 3 // 16 C4|16 67.2 cM // 109857 /// BC028763 // Cbr3 // carbonyl reductase 3 // 16 C4|16 67.2 cM // 109857, NA	2.11981	0.00299092
10407766	NM_018886 // Lgals8 // lectin, galactose binding, soluble 8 // 13 A1|13 8.0 cM // 56048 /// ENSMUST00000124888 // Lgals8 // lectin, galactose binding, soluble 8 // 13 A1|13 8.0 cM // 56048 /// ENSMUST00000099820 // Lgals8 // lectin, galactose binding, soluble 8 // 13 A1|13 8.0 cM // 56048 /// ENSMUST00000099821 // Lgals8 // lectin, galactose binding, soluble 8 // 13 A1|13 8.0 cM // 56048 /// BC04…	2.11849	0.00781118
10576152	NM_021502 // Trappc2l // trafficking protein particle complex 2-like // 8 E1|8 // 59005 /// ENSMUST00000015157 // Trappc2l // trafficking protein particle complex 2-like // 8 E1|8 // 59005 /// BC028502 // Trappc2l // trafficking protein particle complex 2-like // 8 E1|8 // 59005, NA	2.11473	0.00448808
10363000	NM_001037741 // Gpx4 // glutathione peroxidase 4 // 10 C1|10 43.0 cM // 625249 /// NM_008162 // Gpx4 // glutathione peroxidase 4 // 10 C1|10 43.0 cM // 625249 /// ENSMUST00000097227 // Gpx4 // glutathione peroxidase 4 // 10 C1|10 43.0 cM // 625249 /// ENSMUST00000105372 // Gpx4 // glutathione peroxidase 4 // 10 C1|10 43.0 cM // 625249 /// AF045768 // Gpx4 // glutathione peroxidase 4 // 10 C1|10 4…	2.11458	0.00347839
10521168	NM_001001985 // Nat8l // N-acetyltransferase 8-like // 5 B2|5 // 269642 /// ENSMUST00000056355 // Nat8l // N-acetyltransferase 8-like // 5 B2|5 // 269642 /// BC075616 // Nat8l // N-acetyltransferase 8-like // 5 B2|5 // 269642, NA	2.11269	0.0149871
10592023	NM_001102455 // Aplp2 // amyloid beta (A4) precursor-like protein 2 // 9 A2-B|9 13.0 cM // 11804 /// NM_001102456 // Aplp2 // amyloid beta (A4) precursor-like protein 2 // 9 A2-B|9 13.0 cM // 11804 /// NM_009691 // Aplp2 // amyloid beta (A4) precursor-like protein 2 // 9 A2-B|9 13.0 cM // 11804 /// ENSMUST00000072634 // Aplp2 // amyloid beta (A4) precursor-like protein 2 // 9 A2-B|9 13.0 cM // 11…	2.1126	0.0047141
10361897	NM_010511 // Ifngr1 // interferon gamma receptor 1 // 10 A3|10 15.0 cM // 15979 /// ENSMUST00000020188 // Ifngr1 // interferon gamma receptor 1 // 10 A3|10 15.0 cM // 15979 /// J05265 // Ifngr1 // interferon gamma receptor 1 // 10 A3|10 15.0 cM // 15979, NA	2.11182	0.00050748
10472893	NM_023057 // B230120H23Rik // RIKEN cDNA B230120H23 gene // 2 C3|2 // 65964 /// NM_001164791 // B230120H23Rik // RIKEN cDNA B230120H23 gene // 2 C3|2 // 65964 /// NM_178084 // B230120H23Rik // RIKEN cDNA B230120H23 gene // 2 C3|2 // 65964 /// ENSMUST00000090824 // B230120H23Rik // RIKEN cDNA B230120H23 gene // 2 C3|2 // 65964 /// ENSMUST00000135469 // B230120H23Rik // RIKEN cDNA B230120H23 gene /…	2.10985	0.0264654
10525439	NM_011026 // P2rx4 // purinergic receptor P2X, ligand-gated ion channel 4 // 5 F|5 65.0 cM // 18438 /// ENSMUST00000031429 // P2rx4 // purinergic receptor P2X, ligand-gated ion channel 4 // 5 F|5 65.0 cM // 18438 /// AF089751 // P2rx4 // purinergic receptor P2X, ligand-gated ion channel 4 // 5 F|5 65.0 cM // 18438 /// ENSMUST00000077457 // P2rx4 // purinergic receptor P2X, ligand-gated ion channe…	2.10919	0.00125851
10533504	NM_009879 // Ift81 // intraflagellar transport 81 homolog (Chlamydomonas) // 5 F|5 65.0 cM // 12589 /// ENSMUST00000031426 // Ift81 // intraflagellar transport 81 homolog (Chlamydomonas) // 5 F|5 65.0 cM // 12589 /// AF354757 // Ift81 // intraflagellar transport 81 homolog (Chlamydomonas) // 5 F|5 65.0 cM // 12589 /// ENSMUST00000136024 // Ift81 // intraflagellar transport 81 homolog (Chlamydomon…	2.10851	0.0147238
10551169	NM_146184 // B3gnt8 // UDP-GlcNAc:betaGal beta-1,3-N-acetylglucosaminyltransferase 8 // 7 A3|7 // 232984 /// NM_001036740 // B3gnt8 // UDP-GlcNAc:betaGal beta-1,3-N-acetylglucosaminyltransferase 8 // 7 A3|7 // 232984 /// ENSMUST00000076034 // B3gnt8 // UDP-GlcNAc:betaGal beta-1,3-N-acetylglucosaminyltransferase 8 // 7 A3|7 // 232984 /// BC025206 // B3gnt8 // UDP-GlcNAc:betaGal beta-1,3-N-acetylgl…	2.1079	0.00141821
10605181	NM_023132 // Renbp // renin binding protein // X A7.3|X 29.53 cM // 19703 /// NM_001164704 // Renbp // renin binding protein // X A7.3|X 29.53 cM // 19703 /// ENSMUST00000033762 // Renbp // renin binding protein // X A7.3|X 29.53 cM // 19703 /// AY183138 // Renbp // renin binding protein // X A7.3|X 29.53 cM // 19703 /// ENSMUST00000155597 // Renbp // renin binding protein // X A7.3|X 29.53 cM //…	2.10762	0.00315575
10344510	---, NA	2.10329	0.0489798
10353783	NM_027159 // Ccdc115 // coiled-coil domain containing 115 // 1 B|1 // 69668 /// ENSMUST00000042493 // Ccdc115 // coiled-coil domain containing 115 // 1 B|1 // 69668 /// BC019430 // Ccdc115 // coiled-coil domain containing 115 // 1 B|1 // 69668, NA	2.10187	0.00156906
10341334	---, NA	2.10133	0.0206467
10428998	NM_010026 // Asap1 // ArfGAP with SH# domain, ankyrin repeat and PH domain1 // 15|15 D3 // 13196 /// ENSMUST00000023008 // Asap1 // ArfGAP with SH# domain, ankyrin repeat and PH domain1 // 15|15 D3 // 13196 /// BC094581 // Asap1 // ArfGAP with SH# domain, ankyrin repeat and PH domain1 // 15|15 D3 // 13196 /// ENSMUST00000110115 // Asap1 // ArfGAP with SH# domain, ankyrin repeat and PH domain1 // …	2.09352	8.36073e-05
10428857	NM_001146180 // Mtss1 // metastasis suppressor 1 // 15 D1|15 // 211401 /// NM_144800 // Mtss1 // metastasis suppressor 1 // 15 D1|15 // 211401 /// ENSMUST00000036782 // Mtss1 // metastasis suppressor 1 // 15 D1|15 // 211401 /// ENSMUST00000080371 // Mtss1 // metastasis suppressor 1 // 15 D1|15 // 211401 /// BC024131 // Mtss1 // metastasis suppressor 1 // 15 D1|15 // 211401 /// ENSMUST00000110151 …	2.08786	0.0128893
10536216	NM_025331 // Gng11 // guanine nucleotide binding protein (G protein), gamma 11 // 6 A1|6 // 66066 /// ENSMUST00000031670 // Gng11 // guanine nucleotide binding protein (G protein), gamma 11 // 6 A1|6 // 66066 /// BC039062 // Gng11 // guanine nucleotide binding protein (G protein), gamma 11 // 6 A1|6 // 66066, NA	2.08726	0.00234799
10419198	NM_015774 // Ero1l // ERO1-like (S. cerevisiae) // 14|14 C-D // 50527 /// ENSMUST00000022378 // Ero1l // ERO1-like (S. cerevisiae) // 14|14 C-D // 50527 /// AF144695 // Ero1l // ERO1-like (S. cerevisiae) // 14|14 C-D // 50527, NA	2.08513	0.00178043
10495596	NM_001113478 // Frrs1 // ferric-chelate reductase 1 // 3 G1|3 // 20321 /// NM_009146 // Frrs1 // ferric-chelate reductase 1 // 3 G1|3 // 20321 /// ENSMUST00000040260 // Frrs1 // ferric-chelate reductase 1 // 3 G1|3 // 20321 /// D50464 // Frrs1 // ferric-chelate reductase 1 // 3 G1|3 // 20321, NA	2.08287	0.00130182
10496539	NM_153564 // Gbp5 // guanylate binding protein 5 // 3 H1|3 // 229898 /// ENSMUST00000090127 // Gbp5 // guanylate binding protein 5 // 3 H1|3 // 229898 /// BC058555 // Gbp5 // guanylate binding protein 5 // 3 H1|3 // 229898 /// ENSMUST00000045254 // Gbp5 // guanylate binding protein 5 // 3 H1|3 // 229898 /// ENSMUST00000065526 // Gbp5 // guanylate binding protein 5 // 3 H1|3 // 229898, NA	2.08178	0.00705601
10508992	NM_027995 // Paqr7 // progestin and adipoQ receptor family member VII // 4 D3|4 // 71904 /// ENSMUST00000081525 // Paqr7 // progestin and adipoQ receptor family member VII // 4 D3|4 // 71904 /// AF313618 // Paqr7 // progestin and adipoQ receptor family member VII // 4 D3|4 // 71904 /// ENSMUST00000136171 // Paqr7 // progestin and adipoQ receptor family member VII // 4 D3|4 // 71904 /// ENSMUST000…	2.08096	0.00259286
10457733	NM_019737 // B4galt6 // UDP-Gal:betaGlcNAc beta 1,4-galactosyltransferase, polypeptide 6 // 18 A2|18 // 56386 /// AF097158 // B4galt6 // UDP-Gal:betaGlcNAc beta 1,4-galactosyltransferase, polypeptide 6 // 18 A2|18 // 56386, NA	2.08081	0.0329786
10530467	NM_133921 // Nfxl1 // nuclear transcription factor, X-box binding-like 1 // 5|5 D // 100978 /// BC022652 // Nfxl1 // nuclear transcription factor, X-box binding-like 1 // 5|5 D // 100978 /// ENSMUST00000135318 // Nfxl1 // nuclear transcription factor, X-box binding-like 1 // 5|5 D // 100978, NA	2.08009	0.00896845
10504450	NM_027450 // Glipr2 // GLI pathogenesis-related 2 // 4 B1|4 // 384009 /// ENSMUST00000030202 // Glipr2 // GLI pathogenesis-related 2 // 4 B1|4 // 384009 /// BC031750 // Glipr2 // GLI pathogenesis-related 2 // 4 B1|4 // 384009, NA	2.07925	0.00146516
10343182	---, NA	2.0789	0.0339747
10346843	NM_001077403 // Nrp2 // neuropilin 2 // 1 C2|1 // 18187 /// NM_001077404 // Nrp2 // neuropilin 2 // 1 C2|1 // 18187 /// NM_010939 // Nrp2 // neuropilin 2 // 1 C2|1 // 18187 /// NM_001077405 // Nrp2 // neuropilin 2 // 1 C2|1 // 18187 /// NM_001077406 // Nrp2 // neuropilin 2 // 1 C2|1 // 18187 /// NM_001077407 // Nrp2 // neuropilin 2 // 1 C2|1 // 18187 /// ENSMUST00000114157 // Nrp2 // neuropilin 2…	2.07529	0.00634399
10429560	NM_020498 // Ly6i // lymphocyte antigen 6 complex, locus I // 15 D3|15 // 57248 /// ENSMUST00000023250 // Ly6i // lymphocyte antigen 6 complex, locus I // 15 D3|15 // 57248 /// BC125350 // Ly6i // lymphocyte antigen 6 complex, locus I // 15 D3|15 // 57248, NA	2.07484	0.0158017
10578109	NM_178648 // Ubxn8 // UBX domain protein 8 // 8 A4|8 // 108159 /// ENSMUST00000095349 // Ubxn8 // UBX domain protein 8 // 8 A4|8 // 108159 /// BC024492 // Ubxn8 // UBX domain protein 8 // 8 A4|8 // 108159, NA	2.07231	0.00264563
10378240	NM_008771 // P2rx1 // purinergic receptor P2X, ligand-gated ion channel, 1 // 11 B4|11 40.0 cM // 18436 /// ENSMUST00000021141 // P2rx1 // purinergic receptor P2X, ligand-gated ion channel, 1 // 11 B4|11 40.0 cM // 18436 /// BC015084 // P2rx1 // purinergic receptor P2X, ligand-gated ion channel, 1 // 11 B4|11 40.0 cM // 18436, NA	2.07079	0.0053758
10342007	---, NA	2.07065	0.0363487
10480459	NM_080462 // Hnmt // histamine N-methyltransferase // 2 A3|2 // 140483 /// ENSMUST00000051416 // Hnmt // histamine N-methyltransferase // 2 A3|2 // 140483 /// ENSMUST00000114498 // Hnmt // histamine N-methyltransferase // 2 A3|2 // 140483 /// ENSMUST00000114497 // Hnmt // histamine N-methyltransferase // 2 A3|2 // 140483 /// AF297037 // Hnmt // histamine N-methyltransferase // 2 A3|2 // 140483, NA	2.07039	0.00853664
10577757	NM_007404 // Adam9 // a disintegrin and metallopeptidase domain 9 (meltrin gamma) // 8 A2|8 8.0 cM // 11502 /// ENSMUST00000084035 // Adam9 // a disintegrin and metallopeptidase domain 9 (meltrin gamma) // 8 A2|8 8.0 cM // 11502 /// BC047156 // Adam9 // a disintegrin and metallopeptidase domain 9 (meltrin gamma) // 8 A2|8 8.0 cM // 11502 /// ENSMUST00000084032 // Adam9 // a disintegrin and metall…	2.0695	0.00184379
10352703	NM_001081259 // Mfsd7b // major facilitator superfamily domain containing 7B // 1 H6|1 // 226844 /// ENSMUST00000085635 // Mfsd7b // major facilitator superfamily domain containing 7B // 1 H6|1 // 226844 /// BC010797 // Mfsd7b // major facilitator superfamily domain containing 7B // 1 H6|1 // 226844 /// NR_027298 // A230020J21Rik // RIKEN cDNA A230020J21 gene // --- // 100125339, NA	2.06082	0.00019556
10460118	NM_018821 // Socs6 // suppressor of cytokine signaling 6 // 18 E4|18 // 54607 /// ENSMUST00000070116 // Socs6 // suppressor of cytokine signaling 6 // 18 E4|18 // 54607 /// ENSMUST00000123826 // Socs6 // suppressor of cytokine signaling 6 // 18 E4|18 // 54607 /// ENSMUST00000125362 // Socs6 // suppressor of cytokine signaling 6 // 18 E4|18 // 54607 /// BC094443 // Socs6 // suppressor of cytokine …	2.0589	0.0017598
10343811	---, NA	2.0548	0.00558898
10343078	---, NA	2.04827	0.0222635
10569485	NM_175649 // Tnfrsf26 // tumor necrosis factor receptor superfamily, member 26 // 7 F5|7 69.58 cM // 244237 /// ENSMUST00000055723 // Tnfrsf26 // tumor necrosis factor receptor superfamily, member 26 // 7 F5|7 69.58 cM // 244237 /// BC138819 // Tnfrsf26 // tumor necrosis factor receptor superfamily, member 26 // 7 F5|7 69.58 cM // 244237, NA	2.04645	0.0378484
10608656	---, NA	2.04444	0.0102912
10419854	NM_016972 // Slc7a8 // solute carrier family 7 (cationic amino acid transporter, y+ system), member 8 // 14 C3|14 // 50934 /// ENSMUST00000022787 // Slc7a8 // solute carrier family 7 (cationic amino acid transporter, y+ system), member 8 // 14 C3|14 // 50934 /// BC059004 // Slc7a8 // solute carrier family 7 (cationic amino acid transporter, y+ system), member 8 // 14 C3|14 // 50934, NA	2.04229	0.0171114
10408331	NM_025790 // Acot13 // acyl-CoA thioesterase 13 // 13|13 A3.2 // 66834 /// ENSMUST00000006900 // Acot13 // acyl-CoA thioesterase 13 // 13|13 A3.2 // 66834 /// BC096567 // Acot13 // acyl-CoA thioesterase 13 // 13|13 A3.2 // 66834, NA	2.04023	0.0102206
10371616	NM_144807 // Chpt1 // choline phosphotransferase 1 // 10 C1|10 // 212862 /// NM_001146690 // Chpt1 // choline phosphotransferase 1 // 10 C1|10 // 212862 /// NR_027477 // Chpt1 // choline phosphotransferase 1 // 10 C1|10 // 212862 /// ENSMUST00000020253 // Chpt1 // choline phosphotransferase 1 // 10 C1|10 // 212862 /// ENSMUST00000139109 // Chpt1 // choline phosphotransferase 1 // 10 C1|10 // 2128…	2.03756	0.0154814
10511588	NM_177861 // Tmem67 // transmembrane protein 67 // 4 A1|4 // 329795 /// ENSMUST00000050686 // Tmem67 // transmembrane protein 67 // 4 A1|4 // 329795 /// ENSMUST00000108293 // Tmem67 // transmembrane protein 67 // 4 A1|4 // 329795 /// ENSMUST00000131145 // Tmem67 // transmembrane protein 67 // 4 A1|4 // 329795 /// ENSMUST00000108291 // Tmem67 // transmembrane protein 67 // 4 A1|4 // 329795 /// ENS…	2.03352	0.00462826
10343288	---, NA	2.03242	0.029635
10542120	NM_020257 // Clec2i // C-type lectin domain family 2, member i // 6 F3|6 // 93675 /// ENSMUST00000032519 // Clec2i // C-type lectin domain family 2, member i // 6 F3|6 // 93675 /// AY256574 // Clec2i // C-type lectin domain family 2, member i // 6 F3|6 // 93675 /// ENSMUST00000159866 // Clec2i // C-type lectin domain family 2, member i // 6 F3|6 // 93675, NA	2.03151	0.00236705
10435704	NM_009855 // Cd80 // CD80 antigen // 16 B5|16 28.0 cM // 12519 /// ENSMUST00000099816 // Cd80 // CD80 antigen // 16 B5|16 28.0 cM // 12519 /// X60958 // Cd80 // CD80 antigen // 16 B5|16 28.0 cM // 12519 /// ENSMUST00000114728 // Cd80 // CD80 antigen // 16 B5|16 28.0 cM // 12519, NA	2.03095	0.00926914
10558410	NM_011212 // Ptpre // protein tyrosine phosphatase, receptor type, E // 7 F3|7 67.6 cM // 19267 /// ENSMUST00000073961 // Ptpre // protein tyrosine phosphatase, receptor type, E // 7 F3|7 67.6 cM // 19267 /// U35368 // Ptpre // protein tyrosine phosphatase, receptor type, E // 7 F3|7 67.6 cM // 19267 /// ENSMUST00000054880 // Ptpre // protein tyrosine phosphatase, receptor type, E // 7 F3|7 67.6 …	2.02858	1.1551e-05
10502335	NM_001033350 // Bank1 // B-cell scaffold protein with ankyrin repeats 1 // 3 G3|3 66.0 cM // 242248 /// ENSMUST00000041577 // Bank1 // B-cell scaffold protein with ankyrin repeats 1 // 3 G3|3 66.0 cM // 242248 /// AY178734 // Bank1 // B-cell scaffold protein with ankyrin repeats 1 // 3 G3|3 66.0 cM // 242248 /// ENSMUST00000106270 // Bank1 // B-cell scaffold protein with ankyrin repeats 1 // 3 G3…	2.0259	0.0448357
10544148	NM_001033430 // Jhdm1d // jumonji C domain-containing histone demethylase 1 homolog D (S. cerevisiae) // 6 B1|6 // 338523 /// ENSMUST00000101510 // Jhdm1d // jumonji C domain-containing histone demethylase 1 homolog D (S. cerevisiae) // 6 B1|6 // 338523, NA	2.02545	0.0159602
10579925	NM_021356 // Gab1 // growth factor receptor bound protein 2-associated protein 1 // 8 C3|8 // 14388 /// ENSMUST00000034150 // Gab1 // growth factor receptor bound protein 2-associated protein 1 // 8 C3|8 // 14388 /// BC007483 // Gab1 // growth factor receptor bound protein 2-associated protein 1 // 8 C3|8 // 14388, NA	2.025	0.00131743
10530151	NM_011604 // Tlr6 // toll-like receptor 6 // 5 C3.1|5 37.0 cM // 21899 /// ENSMUST00000062315 // Tlr6 // toll-like receptor 6 // 5 C3.1|5 37.0 cM // 21899 /// AB020808 // Tlr6 // toll-like receptor 6 // 5 C3.1|5 37.0 cM // 21899, NA	2.02431	0.0241968
10586616	NM_177184 // Vps13c // vacuolar protein sorting 13C (yeast) // 9 C|9 // 320528 /// ENSMUST00000077879 // Vps13c // vacuolar protein sorting 13C (yeast) // 9 C|9 // 320528 /// AB281675 // Vps13c // vacuolar protein sorting 13C (yeast) // 9 C|9 // 320528 /// ENSMUST00000057972 // Vps13c // vacuolar protein sorting 13C (yeast) // 9 C|9 // 320528 /// ENSMUST00000098601 // Vps13c // vacuolar protein s…	2.02237	0.00179977
10343872	---, NA	2.02226	0.0407649
10338876	---, NA	2.02142	0.00866961
10562576	NM_024413 // Plekhf1 // pleckstrin homology domain containing, family F (with FYVE domain) member 1 // 7|7 B1 // 72287 /// ENSMUST00000098513 // Plekhf1 // pleckstrin homology domain containing, family F (with FYVE domain) member 1 // 7|7 B1 // 72287 /// BC002120 // Plekhf1 // pleckstrin homology domain containing, family F (with FYVE domain) member 1 // 7|7 B1 // 72287, NA	2.01997	0.0127942
10390186	NM_025659 // Abi3 // ABI gene family, member 3 // 11 D|11 // 66610 /// NM_001163464 // Abi3 // ABI gene family, member 3 // 11 D|11 // 66610 /// NM_153104 // Phospho1 // phosphatase, orphan 1 // 11 D|11 55.7 cM // 237928 /// ENSMUST00000059026 // Abi3 // ABI gene family, member 3 // 11 D|11 // 66610 /// ENSMUST00000137645 // Abi3 // ABI gene family, member 3 // 11 D|11 // 66610 /// ENSMUST0000005…	2.01596	0.0131568
10568221	NM_009266 // Sephs2 // selenophosphate synthetase 2 // 7 F3|7 62.0 cM // 20768 /// ENSMUST00000082428 // Sephs2 // selenophosphate synthetase 2 // 7 F3|7 62.0 cM // 20768 /// U43285 // Sephs2 // selenophosphate synthetase 2 // 7 F3|7 62.0 cM // 20768, NA	2.01586	0.00109447
10582303	NM_007806 // Cyba // cytochrome b-245, alpha polypeptide // 8 E1|8 // 13057 /// ENSMUST00000017604 // Cyba // cytochrome b-245, alpha polypeptide // 8 E1|8 // 13057 /// BC026791 // Cyba // cytochrome b-245, alpha polypeptide // 8 E1|8 // 13057 /// ENSMUST00000108893 // Cyba // cytochrome b-245, alpha polypeptide // 8 E1|8 // 13057, NA	2.0149	0.000379567
10444578	NM_010893 // Neu1 // neuraminidase 1 // 17 B1|17 18.93 cM // 18010 /// ENSMUST00000007253 // Neu1 // neuraminidase 1 // 17 B1|17 18.93 cM // 18010 /// U93702 // Neu1 // neuraminidase 1 // 17 B1|17 18.93 cM // 18010, NA	2.01281	0.0104337
10399710	NM_021384 // Rsad2 // radical S-adenosyl methionine domain containing 2 // 12|12 A3 // 58185 /// ENSMUST00000020970 // Rsad2 // radical S-adenosyl methionine domain containing 2 // 12|12 A3 // 58185 /// BC057868 // Rsad2 // radical S-adenosyl methionine domain containing 2 // 12|12 A3 // 58185 /// ENSMUST00000137792 // Rsad2 // radical S-adenosyl methionine domain containing 2 // 12|12 A3 // 5818…	2.00507	0.0271988
10487823	NM_011426 // Siglec1 // sialic acid binding Ig-like lectin 1, sialoadhesin // 2 F-H1|2 73.9 cM // 20612 /// ENSMUST00000028794 // Siglec1 // sialic acid binding Ig-like lectin 1, sialoadhesin // 2 F-H1|2 73.9 cM // 20612 /// BC141335 // Siglec1 // sialic acid binding Ig-like lectin 1, sialoadhesin // 2 F-H1|2 73.9 cM // 20612 /// ENSMUST00000110227 // Siglec1 // sialic acid binding Ig-like lectin…	2.00492	0.0272526
10557434	NM_138310 // Apob48r // apolipoprotein B48 receptor // 7 F3|7 // 171504 /// ENSMUST00000039522 // Apob48r // apolipoprotein B48 receptor // 7 F3|7 // 171504 /// ENSMUST00000084589 // Cln3 // ceroid lipofuscinosis, neuronal 3, juvenile (Batten, Spielmeyer-Vogt disease) // 7 F3|7 60.4 cM // 12752 /// AF141335 // Apob48r // apolipoprotein B48 receptor // 7 F3|7 // 171504, NA	2.00448	0.000260139
10476021	NM_007547 // Sirpa // signal-regulatory protein alpha // 2 F3|2 73.1 cM // 19261 /// NM_001177646 // Sirpa // signal-regulatory protein alpha // 2 F3|2 73.1 cM // 19261 /// NM_001177647 // Sirpa // signal-regulatory protein alpha // 2 F3|2 73.1 cM // 19261 /// ENSMUST00000103202 // Sirpa // signal-regulatory protein alpha // 2 F3|2 73.1 cM // 19261 /// ENSMUST00000103203 // Sirpa // signal-regula…	2.00093	0.000292179

## Sheet: R2 over R1
Name	Description	FC: [R1 / R2]	P-value: R1 vs. R2
10338759	---, NA	0.126182	0.0138769
10338365	---, NA	0.139493	0.0110267
10340404	---, NA	0.140928	0.0492161
10343617	---, NA	0.147739	0.00196906
10342353	---, NA	0.148999	0.00370139
10342904	---, NA	0.152128	0.0248319
10342039	---, NA	0.162783	0.0321152
10342476	---, NA	0.169278	0.0122397
10344273	---, NA	0.175019	0.00699483
10343986	---, NA	0.17747	0.00401181
10341733	---, NA	0.178104	0.00780136
10344432	---, NA	0.179087	0.000949548
10340501	---, NA	0.186983	5.13184e-05
10339022	---, NA	0.198045	0.00257314
10504759	---, NA	0.198293	0.000106299
10341044	---, NA	0.199856	0.00871823
10343541	---, NA	0.202973	0.00155498
10339171	---, NA	0.205797	0.0125506
10341905	---, NA	0.207063	0.00247561
10338803	---, NA	0.212433	0.00278142
10340506	---, NA	0.216548	0.00220518
10339429	---, NA	0.217326	0.0446747
10342498	---, NA	0.218158	0.0039719
10344568	---, NA	0.220218	0.0307838
10341386	---, NA	0.220952	0.0274325
10342856	---, NA	0.225563	0.00283641
10536143	ENSMUST00000115900 // EG665031 // predicted gene, EG665031 // 5 C3.3|5 // 665031 /// ENSMUST00000098289 // Gm7682 // predicted gene 7682 // 5 E3|5 // 665551 /// ENSMUST00000099243 // LOC624931 // PRAME family member 12-like // 5|5 // 624931 /// ENSMUST00000110576 // LOC625240 // PRAME family member 12-like // 5|5 // 625240, NA	0.228132	0.00734742
10442493	---, NA	0.229224	0.0191203
10604008	NM_001109969 // Gm10058 // predicted gene 10058 // X A2|X // 100039240 /// NM_001099347 // Gm10230 // predicted gene 10230 // X A2|X // 100042175 /// NM_001109970 // Gm10486 // predicted gene 10486 // X A3.1|X // 100039550 /// NM_001100610 // Gm14632 // predicted gene 14632 // X A3.1|X // 100042144 /// NM_001110250 // Gm14819 // predicted gene 14819 // X A3.2|X // 100039585 /// NM_009529 // Gm483…	0.229574	0.0241385
10338185	---, NA	0.230414	0.0178106
10338602	---, NA	0.231418	0.0385156
10343090	---, NA	0.23728	0.0269565
10343079	---, NA	0.245366	0.0307837
10339234	---, NA	0.248123	0.00415598
10341103	---, NA	0.248495	0.000850493
10344461	---, NA	0.249832	0.000265393
10338527	---, NA	0.252043	0.0341308
10339120	---, NA	0.252123	0.00641525
10339723	---, NA	0.252893	0.00131038
10342102	---, NA	0.257926	0.000287417
10342398	---, NA	0.262232	0.0144584
10339211	---, NA	0.267933	0.041899
10476104	---, NA	0.269811	0.00675373
10343373	---, NA	0.271226	0.000227726
10342410	---, NA	0.272645	0.00862575
10342644	---, NA	0.27275	0.0496044
10339567	---, NA	0.27289	0.0300739
10340613	---, NA	0.273455	0.000659886
10542181	NM_172732 // Clec9a // C-type lectin domain family 9, member a // 6 F3|6 // 232414 /// ENSMUST00000088075 // Clec9a // C-type lectin domain family 9, member a // 6 F3|6 // 232414 /// BC087955 // Clec9a // C-type lectin domain family 9, member a // 6 F3|6 // 232414 /// ENSMUST00000112077 // Clec9a // C-type lectin domain family 9, member a // 6 F3|6 // 232414, NA	0.27452	0.000489111
10342762	---, NA	0.274754	0.0208522
10343514	---, NA	0.27734	0.0350693
10342173	---, NA	0.27968	0.0371287
10340998	---, NA	0.281975	0.00710985
10394054	NM_009854 // Cd7 // CD7 antigen // 11 E2|11 74.0 cM // 12516 /// ENSMUST00000026159 // Cd7 // CD7 antigen // 11 E2|11 74.0 cM // 12516 /// BC024376 // Cd7 // CD7 antigen // 11 E2|11 74.0 cM // 12516, NA	0.286841	0.0303139
10343283	---, NA	0.286956	0.00640972
10342974	---, NA	0.287565	0.0315417
10340310	---, NA	0.290782	0.0479932
10338833	---, NA	0.290993	0.0129675
10369234	---, NA	0.291028	0.00618826
10340830	---, NA	0.291282	0.019569
10344225	---, NA	0.292212	0.0220183
10343843	---, NA	0.294718	0.000405383
10343148	---, NA	0.294965	0.011982
10343118	---, NA	0.296298	0.0453814
10342027	---, NA	0.297292	0.0083313
10342036	---, NA	0.297547	0.0121534
10341883	---, NA	0.29785	0.0337431
10339767	---, NA	0.302196	0.0428377
10340753	---, NA	0.303786	0.02578
10340016	---, NA	0.305463	0.021589
10340587	---, NA	0.305679	0.0169774
10343820	---, NA	0.306325	0.0201541
10341175	---, NA	0.306919	0.0311121
10339784	---, NA	0.308826	0.00636625
10342392	---, NA	0.309811	0.0086282
10341904	---, NA	0.310704	0.0228467
10343328	---, NA	0.312203	0.0109435
10341670	---, NA	0.314765	0.0265508
10343905	---, NA	0.315116	0.0211185
10339033	---, NA	0.315136	0.0451169
10344232	---, NA	0.315915	0.0211911
10342448	---, NA	0.317009	0.00602536
10463643	---, NA	0.318787	0.000972754
10340255	---, NA	0.318835	0.0431929
10344462	---, NA	0.31914	0.0045173
10339013	---, NA	0.319574	0.0132572
10341168	---, NA	0.320771	0.0184348
10342749	---, NA	0.320858	0.0181402
10342843	---, NA	0.320897	0.0203289
10339844	---, NA	0.32331	0.012637
10343276	---, NA	0.32669	0.000342019
10342095	---, NA	0.326811	0.00127295
10341404	---, NA	0.327685	0.00596428
10338976	---, NA	0.328365	0.0271857
10341957	---, NA	0.331255	0.0485146
10340771	---, NA	0.333031	0.0144513
10343360	---, NA	0.334166	0.00403094
10343257	---, NA	0.336801	0.00252997
10343939	---, NA	0.337204	0.00752191
10341635	---, NA	0.337401	0.012276
10339218	---, NA	0.340744	0.0267674
10339227	---, NA	0.340959	0.0153495
10340040	---, NA	0.341296	0.0093555
10338855	---, NA	0.341477	0.0346504
10340645	---, NA	0.34225	0.0208005
10445428	---, NA	0.342672	0.0141849
10340065	---, NA	0.34565	0.00580909
10531177	NM_177872 // Adamts3 // a disintegrin-like and metallopeptidase (reprolysin type) with thrombospondin type 1 motif, 3 // 5 E1|5 // 330119 /// NM_001081401 // Adamts3 // a disintegrin-like and metallopeptidase (reprolysin type) with thrombospondin type 1 motif, 3 // 5 E1|5 // 330119 /// ENSMUST00000061427 // Adamts3 // a disintegrin-like and metallopeptidase (reprolysin type) with thrombospondin t…	0.345887	0.0134712
10339977	---, NA	0.346407	0.00674213
10342091	---, NA	0.348182	0.0170134
10343972	---, NA	0.34967	0.00187792
10342423	---, NA	0.349917	0.000829195
10339923	---, NA	0.351725	0.022552
10338850	---, NA	0.351994	0.0223282
10340480	---, NA	0.354274	0.00136896
10343204	---, NA	0.354462	0.00465863
10343558	---, NA	0.358655	0.0214731
10342494	---, NA	0.360266	0.0389573
10343387	---, NA	0.360814	0.03231
10340650	---, NA	0.361726	0.0131927
10339793	---, NA	0.361755	0.0125635
10344581	---, NA	0.362269	0.0175626
10342063	---, NA	0.364429	0.0199914
10338105	---, NA	0.364447	0.046956
10341000	---, NA	0.365024	0.0380374
10344331	---, NA	0.365687	0.0484185
10344063	---, NA	0.366326	0.00451804
10341589	---, NA	0.366877	0.00148218
10341655	---, NA	0.367847	0.0157143
10339418	---, NA	0.368128	0.00774026
10339004	---, NA	0.368833	0.0229464
10339840	---, NA	0.370467	0.0126155
10343696	---, NA	0.370787	0.0484455
10343889	---, NA	0.372405	0.0390738
10531256	ENSMUST00000088076 // AU017193 // expressed sequence AU017193 // --- // 100798, NA	0.373853	0.0373338
10338867	---, NA	0.375307	0.0399924
10343061	---, NA	0.376182	0.0247085
10343162	---, NA	0.377804	0.00900392
10338996	---, NA	0.378816	0.044224
10342987	---, NA	0.378972	0.00785291
10343305	---, NA	0.37982	0.0257231
10343454	---, NA	0.381247	0.0134144
10343391	---, NA	0.38187	0.0405982
10343702	---, NA	0.383388	0.0293321
10342687	---, NA	0.386366	0.0157558
10339450	---, NA	0.386716	0.0445604
10339529	---, NA	0.387469	0.0287347
10339600	---, NA	0.388021	0.0187136
10342470	---, NA	0.388309	0.00903289
10340220	---, NA	0.388965	0.0252585
10338971	---, NA	0.389836	0.00473667
10340582	---, NA	0.390002	0.00687442
10340525	---, NA	0.390881	0.0257466
10343264	---, NA	0.390889	0.0180462
10342185	---, NA	0.392169	0.00921329
10344547	---, NA	0.392618	0.00768113
10344168	---, NA	0.392889	0.026592
10340297	---, NA	0.393029	0.0399279
10338109	---, NA	0.39446	0.0113077
10338930	---, NA	0.395399	0.0296623
10344277	---, NA	0.395757	0.00670847
10341721	---, NA	0.398199	0.0483629
10344515	---, NA	0.3998	0.0217411
10344344	---, NA	0.400484	0.0308252
10343001	---, NA	0.401309	0.0105388
10342513	---, NA	0.403565	0.032668
10338691	---, NA	0.40381	0.0279501
10341166	---, NA	0.404274	0.00181982
10341562	---, NA	0.4054	0.0148781
10340638	---, NA	0.406146	0.0105714
10340431	---, NA	0.406234	0.00904739
10338420	---, NA	0.408494	0.00964118
10342161	---, NA	0.408636	0.0248401
10343333	---, NA	0.40876	0.0100734
10343786	---, NA	0.408763	0.00489756
10338133	---, NA	0.409705	0.0267815
10338666	---, NA	0.410531	0.0488235
10341776	---, NA	0.411568	0.0126789
10344311	---, NA	0.411788	0.00148157
10542214	NM_010654 // Klrd1 // killer cell lectin-like receptor, subfamily D, member 1 // 6 F3|6 62.52 cM // 16643 /// ENSMUST00000112063 // Klrd1 // killer cell lectin-like receptor, subfamily D, member 1 // 6 F3|6 62.52 cM // 16643 /// AF057714 // Klrd1 // killer cell lectin-like receptor, subfamily D, member 1 // 6 F3|6 62.52 cM // 16643 /// ENSMUST00000032268 // Klrd1 // killer cell lectin-like recept…	0.412314	0.0245017
10338223	---, NA	0.412322	0.00860893
10338199	---, NA	0.413244	0.00530846
10339778	---, NA	0.413666	0.0300182
10344371	---, NA	0.414398	0.0235585
10342254	---, NA	0.415344	0.0233175
10341215	---, NA	0.415667	0.0120978
10339116	---, NA	0.415837	0.00424044
10338099	---, NA	0.416041	0.00766816
10339441	---, NA	0.417524	0.0335069
10342500	---, NA	0.418566	0.0272617
10340360	---, NA	0.419408	0.0231733
10341477	---, NA	0.421757	0.0484914
10340289	---, NA	0.423102	0.0240981
10438169	---, NA	0.423911	0.00898244
10344120	---, NA	0.423964	0.0136329
10344557	---, NA	0.424447	0.0164247
10341384	---, NA	0.425088	0.0182376
10340395	---, NA	0.425715	0.00986965
10344223	---, NA	0.425861	0.0386122
10420668	NR_029733 // Mir15a // microRNA 15a // 14|14 // 387174, NA	0.426445	0.0127237
10341434	---, NA	0.427682	0.0263508
10583312	AK161656 // Taf1d // TATA box binding protein (Tbp)-associated factor, RNA polymerase I, D // 9|9 A3 // 75316, NA	0.42899	0.0424895
10341936	---, NA	0.429216	0.0159236
10343636	---, NA	0.430066	0.00274087
10342445	---, NA	0.430291	0.013039
10342065	---, NA	0.434133	0.0329397
10341225	---, NA	0.435944	0.0414321
10338624	---, NA	0.436485	0.032731
10340977	---, NA	0.436665	0.0209419
10342585	---, NA	0.437124	0.0322026
10340739	---, NA	0.438108	0.0171213
10436230	---, NA	0.438385	0.00777083
10338641	---, NA	0.441354	0.0169135
10339720	---, NA	0.441425	0.0421392
10338069	---, NA	0.441653	0.00964746
10342088	---, NA	0.441717	0.00816009
10344368	---, NA	0.441844	0.0336464
10339522	---, NA	0.441891	0.0271104
10341970	---, NA	0.443084	0.00144023
10416419	ENSMUST00000100386 // Gm10847 // predicted gene 10847 // 14 D3|14 // 100038618, NA	0.44309	0.0191843
10344343	---, NA	0.443468	0.0490357
10342001	---, NA	0.443503	0.0220247
10343959	---, NA	0.443901	0.0398223
10350337	ENSMUST00000054333 // A130050O07Rik // RIKEN cDNA A130050O07 gene // 1 E4|1 // 320138, NA	0.443902	0.0196265
10342256	---, NA	0.444298	0.0301347
10338882	---, NA	0.444954	0.0432136
10537880	---, NA	0.445807	0.0259513
10472097	NM_172409 // Fmnl2 // formin-like 2 // 2 C1.1|2 // 71409 /// ENSMUST00000049483 // Fmnl2 // formin-like 2 // 2 C1.1|2 // 71409 /// ENSMUST00000155586 // Fmnl2 // formin-like 2 // 2 C1.1|2 // 71409 /// AF513716 // Fmnl2 // formin-like 2 // 2 C1.1|2 // 71409 /// ENSMUST00000090952 // Fmnl2 // formin-like 2 // 2 C1.1|2 // 71409 /// ENSMUST00000050719 // Fmnl2 // formin-like 2 // 2 C1.1|2 // 71409 //…	0.446238	0.01668
10342810	---, NA	0.44742	0.0461144
10341008	---, NA	0.447779	0.0294473
10343103	---, NA	0.447847	0.0182668
10341960	---, NA	0.449084	0.0123688
10376002	---, NA	0.449273	0.0152198
10344248	---, NA	0.450644	0.0364308
10343478	---, NA	0.452667	0.0212793
10343598	---, NA	0.452945	0.032919
10344094	---, NA	0.453174	0.0220953
10416169	NM_008145 // Gnrh1 // gonadotropin releasing hormone 1 // 14 D1|14 // 14714 /// ENSMUST00000015956 // Gnrh1 // gonadotropin releasing hormone 1 // 14 D1|14 // 14714 /// BC116897 // Gnrh1 // gonadotropin releasing hormone 1 // 14 D1|14 // 14714 /// ENSMUST00000111095 // Gnrh1 // gonadotropin releasing hormone 1 // 14 D1|14 // 14714, NA	0.453283	0.0267577
10340186	---, NA	0.453619	0.0308467
10338657	---, NA	0.454416	0.0224985
10342867	---, NA	0.455188	0.00441252
10344115	---, NA	0.455525	0.0399377
10339128	---, NA	0.456112	0.03641
10344496	---, NA	0.457695	0.000829934
10341262	---, NA	0.457853	0.00705233
10342607	---, NA	0.457857	0.0171624
10339321	---, NA	0.458041	0.0345687
10424435	---, NA	0.458289	0.0103566
10343312	---, NA	0.460446	0.00065344
10340705	---, NA	0.461198	0.036322
10340728	---, NA	0.461288	0.0484492
10349943	---, NA	0.462131	0.016537
10340447	---, NA	0.46336	0.0359537
10450365	---, NA	0.464016	0.0398105
10584578	NR_028276 // Snord14c // small nucleolar RNA, C/D box 14C // 9|9 // 108637 /// NR_028274 // Snord14d // small nucleolar RNA, C/D box 14D // 9|9 // 100302593 /// M13967 // Hspa8 // heat shock protein 8 // 9 A5.1|9 24.0 cM // 15481, NA	0.464925	0.00218659
10341783	---, NA	0.466915	0.0384258
10341158	---, NA	0.468005	0.0228051
10342162	---, NA	0.468035	0.0183869
10420254	NM_008572 // Mcpt8 // mast cell protease 8 // 14 C3|14 20.0 cM // 17231 /// ENSMUST00000015594 // Mcpt8 // mast cell protease 8 // 14 C3|14 20.0 cM // 17231 /// BC119342 // Mcpt8 // mast cell protease 8 // 14 C3|14 20.0 cM // 17231, NA	0.468089	0.00558282
10342711	---, NA	0.46834	0.0373993
10342104	---, NA	0.469298	0.0314072
10338193	---, NA	0.469305	0.00339253
10342921	---, NA	0.469672	0.0303301
10425333	ENSMUST00000100423 // Apobec3 // apolipoprotein B mRNA editing enzyme, catalytic polypeptide 3 // 15 48.6 cM|15 E2 // 80287, NA	0.470028	0.00779749
10340512	---, NA	0.471089	0.00648903
10341154	---, NA	0.47182	0.0360594
10340637	---, NA	0.47264	0.000101122
10469941	---, NA	0.473257	0.0102356
10342195	---, NA	0.474881	0.0148782
10343879	---, NA	0.475808	0.0206834
10343235	---, NA	0.475933	0.0430935
10344509	---, NA	0.481633	0.042471
10339430	---, NA	0.482374	0.0489925
10491625	NM_172679 // 4932438A13Rik // RIKEN cDNA 4932438A13 gene // 3 B|3 // 229227 /// ENSMUST00000057272 // 4932438A13Rik // RIKEN cDNA 4932438A13 gene // 3 B|3 // 229227, NA	0.485509	0.00468441
10344174	---, NA	0.48604	0.01268
10341719	---, NA	0.486515	0.00723104
10339915	---, NA	0.48871	0.000628351
10339367	---, NA	0.490225	0.0242917
10504755	---, NA	0.491933	0.0346769
10349510	NR_029543 // Mir128-1 // microRNA 128-1 // 1|1 // 387147, NA	0.495087	0.00735955
10384229	---, NA	0.495139	0.0425931
10396849	NM_009014 // Rad51l1 // RAD51-like 1 (S. cerevisiae) // 12 C3|12 // 19363 /// U92068 // Rad51l1 // RAD51-like 1 (S. cerevisiae) // 12 C3|12 // 19363 /// ENSMUST00000079533 // Rad51l1 // RAD51-like 1 (S. cerevisiae) // 12 C3|12 // 19363, NA	0.495434	0.00235428
10342917	---, NA	0.496656	0.0102812
10430245	---, NA	0.497538	0.0299238
10563657	---, NA	0.49761	0.00791252
10344019	---, NA	0.4985	0.00687908
10340031	---, NA	0.499703	0.0228595

## Sheet: R2 over R3
Name	Description	FC: [R2 / R3]	P-value: R2 vs. R3
10578264	NM_031195 // Msr1 // macrophage scavenger receptor 1 // 8 A4|8 20.0 cM // 20288 /// NM_001113326 // Msr1 // macrophage scavenger receptor 1 // 8 A4|8 20.0 cM // 20288 /// ENSMUST00000026021 // Msr1 // macrophage scavenger receptor 1 // 8 A4|8 20.0 cM // 20288 /// ENSMUST00000110488 // Msr1 // macrophage scavenger receptor 1 // 8 A4|8 20.0 cM // 20288 /// L04274 // Msr1 // macrophage scavenger rec…	24.442	2.24528e-05
10420261	NM_007800 // Ctsg // cathepsin G // 14 C3|14 20.5 cM // 13035 /// ENSMUST00000015583 // Ctsg // cathepsin G // 14 C3|14 20.5 cM // 13035 /// BC125511 // Ctsg // cathepsin G // 14 C3|14 20.5 cM // 13035, NA	21.9158	0.000101654
10583100	NM_008611 // Mmp8 // matrix metallopeptidase 8 // 9 A1|9 // 17394 /// ENSMUST00000018765 // Mmp8 // matrix metallopeptidase 8 // 9 A1|9 // 17394 /// BC042742 // Mmp8 // matrix metallopeptidase 8 // 9 A1|9 // 17394, NA	21.208	0.000306093
10542470	NM_019946 // Mgst1 // microsomal glutathione S-transferase 1 // 6 G1|6 // 56615 /// ENSMUST00000008684 // Mgst1 // microsomal glutathione S-transferase 1 // 6 G1|6 // 56615 /// ENSMUST00000120230 // Mgst1 // microsomal glutathione S-transferase 1 // 6 G1|6 // 56615 /// ENSMUST00000120302 // Mgst1 // microsomal glutathione S-transferase 1 // 6 G1|6 // 56615 /// BC009155 // Mgst1 // microsomal glut…	20.4414	1.45762e-05
10543239	NM_031198 // Tcfec // transcription factor EC // 6|6 E4-G // 21426 /// ENSMUST00000031533 // Tcfec // transcription factor EC // 6|6 E4-G // 21426 /// AF077742 // Tcfec // transcription factor EC // 6|6 E4-G // 21426, NA	20.0264	0.00054058
10380174	NM_010824 // Mpo // myeloperoxidase // 11 C|11 49.0 cM // 17523 /// ENSMUST00000020779 // Mpo // myeloperoxidase // 11 C|11 49.0 cM // 17523 /// ENSMUST00000121303 // Mpo // myeloperoxidase // 11 C|11 49.0 cM // 17523 /// ENSMUST00000107930 // Mpo // myeloperoxidase // 11 C|11 49.0 cM // 17523 /// BC053912 // Mpo // myeloperoxidase // 11 C|11 49.0 cM // 17523, NA	19.9993	7.72123e-05
10364535	NM_015779 // Elane // elastase, neutrophil expressed // 10 C1|10 43.0 cM // 50701 /// ENSMUST00000046091 // Elane // elastase, neutrophil expressed // 10 C1|10 43.0 cM // 50701 /// BC145800 // Elane // elastase, neutrophil expressed // 10 C1|10 43.0 cM // 50701, NA	17.8678	2.32341e-05
10403871	NM_012054 // Aoah // acyloxyacyl hydrolase // 13 A2|13 // 27052 /// ENSMUST00000021757 // Aoah // acyloxyacyl hydrolase // 13 A2|13 // 27052 /// AF018172 // Aoah // acyloxyacyl hydrolase // 13 A2|13 // 27052 /// ENSMUST00000086503 // Aoah // acyloxyacyl hydrolase // 13 A2|13 // 27052, NA	15.541	3.52427e-05
10466659	NM_010266 // Gda // guanine deaminase // 19 B|19 15.5 cM // 14544 /// ENSMUST00000087600 // Gda // guanine deaminase // 19 B|19 15.5 cM // 14544 /// AF174583 // Gda // guanine deaminase // 19 B|19 15.5 cM // 14544, NA	15.4405	1.20263e-05
10581605	NM_017370 // Hp // haptoglobin // 8 D3|8 55.0 cM // 15439 /// ENSMUST00000074898 // Hp // haptoglobin // 8 D3|8 55.0 cM // 15439 /// M96827 // Hp // haptoglobin // 8 D3|8 55.0 cM // 15439 /// ENSMUST00000116424 // Hp // haptoglobin // 8 D3|8 55.0 cM // 15439, NA	14.8678	4.86207e-05
10497345	NM_001076679 // Gm9733 // predicted gene 9733 // 3 A1|3 // 751864 /// ENSMUST00000108361 // Gm9733 // predicted gene 9733 // 3 A1|3 // 751864 /// DQ055452 // Gm9733 // predicted gene 9733 // 3 A1|3 // 751864, NA	13.9975	0.000236789
10544273	NM_001038604 // Clec5a // C-type lectin domain family 5, member a // 6|6 B2 // 23845 /// NM_021364 // Clec5a // C-type lectin domain family 5, member a // 6|6 B2 // 23845 /// ENSMUST00000031975 // Clec5a // C-type lectin domain family 5, member a // 6|6 B2 // 23845 /// ENSMUST00000101491 // Clec5a // C-type lectin domain family 5, member a // 6|6 B2 // 23845 /// BC104364 // Clec5a // C-type lecti…	13.0712	0.00078287
10548552	NM_001170851 // Klra2 // killer cell lectin-like receptor, subfamily A, member 2 // 6 F3|6 63.14 cM // 16633 /// NM_008462 // Klra2 // killer cell lectin-like receptor, subfamily A, member 2 // 6 F3|6 63.14 cM // 16633 /// ENSMUST00000032306 // Klra2 // killer cell lectin-like receptor, subfamily A, member 2 // 6 F3|6 63.14 cM // 16633 /// BC064711 // Klra2 // killer cell lectin-like receptor, su…	12.6	0.000547055
10476401	NM_019677 // Plcb1 // phospholipase C, beta 1 // 2 F3|2 76.7 cM // 18795 /// NM_001145830 // Plcb1 // phospholipase C, beta 1 // 2 F3|2 76.7 cM // 18795 /// ENSMUST00000110116 // Plcb1 // phospholipase C, beta 1 // 2 F3|2 76.7 cM // 18795 /// ENSMUST00000070724 // Plcb1 // phospholipase C, beta 1 // 2 F3|2 76.7 cM // 18795 /// BC058710 // Plcb1 // phospholipase C, beta 1 // 2 F3|2 76.7 cM // 1879…	11.2571	0.00143491
10478048	NM_008489 // Lbp // lipopolysaccharide binding protein // 2 H1|2 83.0 cM // 16803 /// ENSMUST00000016168 // Lbp // lipopolysaccharide binding protein // 2 H1|2 83.0 cM // 16803 /// BC004795 // Lbp // lipopolysaccharide binding protein // 2 H1|2 83.0 cM // 16803, NA	10.9752	0.000437204
10360040	NM_010188 // Fcgr3 // Fc receptor, IgG, low affinity III // 1 H3|1 92.3 cM // 14131 /// ENSMUST00000027964 // Fcgr3 // Fc receptor, IgG, low affinity III // 1 H3|1 92.3 cM // 14131 /// M14215 // Fcgr3 // Fc receptor, IgG, low affinity III // 1 H3|1 92.3 cM // 14131, NA	10.9233	1.08626e-05
10487506	NR_028590 // Gm14005 // predicted gene 14005 // 2 F1|2 // 100043424, NA	10.7879	4.91481e-05
10410931	NM_001081249 // Vcan // versican // 13 C3|13 55.0 cM // 13003 /// NM_019389 // Vcan // versican // 13 C3|13 55.0 cM // 13003 /// NM_001134474 // Vcan // versican // 13 C3|13 55.0 cM // 13003 /// NM_001134475 // Vcan // versican // 13 C3|13 55.0 cM // 13003 /// NM_172955 // Vcan // versican // 13 C3|13 55.0 cM // 13003 /// ENSMUST00000109546 // Vcan // versican // 13 C3|13 55.0 cM // 13003 /// ENS…	10.7578	0.00736518
10452316	NM_009778 // C3 // complement component 3 // 17 E1-E3|17 34.3 cM // 12266 /// ENSMUST00000024988 // C3 // complement component 3 // 17 E1-E3|17 34.3 cM // 12266 /// BC043338 // C3 // complement component 3 // 17 E1-E3|17 34.3 cM // 12266, NA	10.3656	1.52522e-05
10410388	AK149411 // E430024C06Rik // RIKEN cDNA E430024C06 gene // 6|6 // 319443, NA	10.1952	0.000244243
10570291	NM_007972 // F10 // coagulation factor X // 8 A1.1|8 7.0 cM // 14058 /// ENSMUST00000063820 // F10 // coagulation factor X // 8 A1.1|8 7.0 cM // 14058 /// BC003877 // F10 // coagulation factor X // 8 A1.1|8 7.0 cM // 14058 /// ENSMUST00000033821 // F10 // coagulation factor X // 8 A1.1|8 7.0 cM // 14058 /// ENSMUST00000123768 // F10 // coagulation factor X // 8 A1.1|8 7.0 cM // 14058, NA	10.1646	0.00114775
10406905	NM_183115 // Ccdc125 // coiled-coil domain containing 125 // 13 D1|13 // 76041 /// NM_001168386 // Ccdc125 // coiled-coil domain containing 125 // 13 D1|13 // 76041 /// ENSMUST00000057325 // Ccdc125 // coiled-coil domain containing 125 // 13 D1|13 // 76041 /// BC085249 // Ccdc125 // coiled-coil domain containing 125 // 13 D1|13 // 76041, NA	10.1644	7.5152e-05
10497358	NM_001173460 // Sirpb1b // signal-regulatory protein beta 1B // 3 A1|3 // 668101 /// NM_001002898 // Sirpb1a // signal-regulatory protein beta 1A // 3 A1|3 // 320832 /// ENSMUST00000091319 // Sirpb1b // signal-regulatory protein beta 1B // 3 A1|3 // 668101 /// ENSMUST00000099201 // Sirpb1a // signal-regulatory protein beta 1A // 3 A1|3 // 320832 /// BC145417 // Sirpb1a // signal-regulatory protei…	9.98159	0.00296582
10502224	NM_028943 // Sgms2 // sphingomyelin synthase 2 // 3 G3|3 // 74442 /// ENSMUST00000090246 // Sgms2 // sphingomyelin synthase 2 // 3 G3|3 // 74442 /// BC117782 // Sgms2 // sphingomyelin synthase 2 // 3 G3|3 // 74442 /// ENSMUST00000126569 // Sgms2 // sphingomyelin synthase 2 // 3 G3|3 // 74442, NA	9.89919	0.00182561
10475532	NM_021507 // Sqrdl // sulfide quinone reductase-like (yeast) // 2|2 F2 // 59010 /// NM_001162503 // Sqrdl // sulfide quinone reductase-like (yeast) // 2|2 F2 // 59010 /// NR_027888 // Sqrdl // sulfide quinone reductase-like (yeast) // 2|2 F2 // 59010 /// ENSMUST00000005953 // Sqrdl // sulfide quinone reductase-like (yeast) // 2|2 F2 // 59010 /// ENSMUST00000110506 // Sqrdl // sulfide quinone redu…	9.70548	0.00103462
10364529	NM_011178 // Prtn3 // proteinase 3 // 10 C1|10 43.0 cM // 19152 /// ENSMUST00000006679 // Prtn3 // proteinase 3 // 10 C1|10 43.0 cM // 19152 /// U97073 // Prtn3 // proteinase 3 // 10 C1|10 43.0 cM // 19152, NA	9.24205	0.000112974
10379633	NM_011407 // Slfn1 // schlafen 1 // 11 C|11 48.0 cM // 20555 /// ENSMUST00000037994 // Slfn1 // schlafen 1 // 11 C|11 48.0 cM // 20555 /// BC052869 // Slfn1 // schlafen 1 // 11 C|11 48.0 cM // 20555, NA	9.18974	0.000293163
10466224	NM_133246 // Ms4a3 // membrane-spanning 4-domains, subfamily A, member 3 // 19|19 B // 170813 /// ENSMUST00000112984 // Ms4a3 // membrane-spanning 4-domains, subfamily A, member 3 // 19|19 B // 170813 /// AF321128 // Ms4a3 // membrane-spanning 4-domains, subfamily A, member 3 // 19|19 B // 170813, NA	9.0262	0.000304632
10419568	NM_053113 // Ear11 // eosinophil-associated, ribonuclease A family, member 11 // 14 C1|14 // 93726 /// ENSMUST00000061936 // Ear11 // eosinophil-associated, ribonuclease A family, member 11 // 14 C1|14 // 93726 /// BC027557 // Ear11 // eosinophil-associated, ribonuclease A family, member 11 // 14 C1|14 // 93726, NA	8.99198	0.000327479
10429580	ENSMUST00000100541 // I830127L07Rik // RIKEN cDNA I830127L07 gene // 15 D3|15 // 546643, NA	8.71919	0.000109608
10459210	NM_177828 // Arhgef37 // Rho guanine nucleotide exchange factor (GEF) 37 // 18 E1|18 // 328967 /// ENSMUST00000051931 // Arhgef37 // Rho guanine nucleotide exchange factor (GEF) 37 // 18 E1|18 // 328967, NA	8.60916	9.69169e-05
10425053	NM_008677 // Ncf4 // neutrophil cytosolic factor 4 // 15 E1|15 47.2 cM // 17972 /// ENSMUST00000096357 // Ncf4 // neutrophil cytosolic factor 4 // 15 E1|15 47.2 cM // 17972 /// AB002665 // Ncf4 // neutrophil cytosolic factor 4 // 15 E1|15 47.2 cM // 17972 /// ENSMUST00000133618 // Ncf4 // neutrophil cytosolic factor 4 // 15 E1|15 47.2 cM // 17972, NA	8.58997	0.000145574
10497372	DQ055451 // Gm5150 // predicted gene 5150 // 3 A1|3 // 381484 /// ENSMUST00000108347 // Gm5150 // predicted gene 5150 // 3 A1|3 // 381484, NA	8.52177	6.36133e-05
10409278	NM_017373 // Nfil3 // nuclear factor, interleukin 3, regulated // 13 B1|13 32.0 cM // 18030 /// BC031377 // Nfil3 // nuclear factor, interleukin 3, regulated // 13 B1|13 32.0 cM // 18030, NA	8.38029	0.000270817
10491952	NM_174995 // Mgst2 // microsomal glutathione S-transferase 2 // 3 C|3 // 211666 /// ENSMUST00000099106 // Mgst2 // microsomal glutathione S-transferase 2 // 3 C|3 // 211666 /// BC028535 // Mgst2 // microsomal glutathione S-transferase 2 // 3 C|3 // 211666, NA	8.33565	0.00160983
10501020	NM_009892 // Chi3l3 // chitinase 3-like 3 // 3 F2.2|3 50.5 cM // 12655 /// ENSMUST00000063062 // Chi3l3 // chitinase 3-like 3 // 3 F2.2|3 50.5 cM // 12655 /// BC061154 // Chi3l3 // chitinase 3-like 3 // 3 F2.2|3 50.5 cM // 12655, NA	8.14397	0.00176923
10466210	NM_026835 // Ms4a6d // membrane-spanning 4-domains, subfamily A, member 6D // 19 A|19 // 68774 /// ENSMUST00000025582 // Ms4a6d // membrane-spanning 4-domains, subfamily A, member 6D // 19 A|19 // 68774 /// BC018331 // Ms4a6d // membrane-spanning 4-domains, subfamily A, member 6D // 19 A|19 // 68774, NA	8.11587	0.00120741
10462507	NM_011864 // Papss2 // 3'-phosphoadenosine 5'-phosphosulfate synthase 2 // 19 C1|19 32.0 cM // 23972 /// ENSMUST00000025833 // Papss2 // 3'-phosphoadenosine 5'-phosphosulfate synthase 2 // 19 C1|19 32.0 cM // 23972 /// BC090997 // Papss2 // 3'-phosphoadenosine 5'-phosphosulfate synthase 2 // 19 C1|19 32.0 cM // 23972, NA	8.11297	0.000160077
10508074	NM_007782 // Csf3r // colony stimulating factor 3 receptor (granulocyte) // 4 D2.2|4 57.5 cM // 12986 /// ENSMUST00000106162 // Csf3r // colony stimulating factor 3 receptor (granulocyte) // 4 D2.2|4 57.5 cM // 12986 /// ENSMUST00000030673 // Csf3r // colony stimulating factor 3 receptor (granulocyte) // 4 D2.2|4 57.5 cM // 12986 /// M58288 // Csf3r // colony stimulating factor 3 receptor (granul…	8.10807	5.67143e-06
10351679	NM_013489 // Cd84 // CD84 antigen // 1 H3|1 93.3 cM // 12523 /// ENSMUST00000155802 // Cd84 // CD84 antigen // 1 H3|1 93.3 cM // 12523 /// ENSMUST00000042302 // Cd84 // CD84 antigen // 1 H3|1 93.3 cM // 12523 /// BC140952 // Cd84 // CD84 antigen // 1 H3|1 93.3 cM // 12523 /// ENSMUST00000136479 // Cd84 // CD84 antigen // 1 H3|1 93.3 cM // 12523 /// ENSMUST00000135386 // Cd84 // CD84 antigen // 1 …	7.82429	5.26692e-05
10363082	NM_013532 // Lilrb4 // leukocyte immunoglobulin-like receptor, subfamily B, member 4 // 10 32.0 cM // 14728 /// ENSMUST00000105481 // Lilrb4 // leukocyte immunoglobulin-like receptor, subfamily B, member 4 // 10 32.0 cM // 14728 /// ENSMUST00000078778 // Lilrb4 // leukocyte immunoglobulin-like receptor, subfamily B, member 4 // 10 32.0 cM // 14728 /// BC006591 // Lilrb4 // leukocyte immunoglobuli…	7.56422	0.00025166
10542140	NM_153094 // Klrb1f // killer cell lectin-like receptor subfamily B member 1F // 6 F3|6 // 232408 /// NR_024262 // Klrb1f // killer cell lectin-like receptor subfamily B member 1F // 6 F3|6 // 232408 /// NR_024263 // Klrb1f // killer cell lectin-like receptor subfamily B member 1F // 6 F3|6 // 232408 /// ENSMUST00000032257 // Klrb1f // killer cell lectin-like receptor subfamily B member 1F // 6 F…	7.12716	0.00192858
10578045	NM_178591 // Nrg1 // neuregulin 1 // 8 A3|8 // 211323 /// ENSMUST00000073884 // Nrg1 // neuregulin 1 // 8 A3|8 // 211323 /// AY648976 // Nrg1 // neuregulin 1 // 8 A3|8 // 211323 /// ENSMUST00000080782 // Nrg1 // neuregulin 1 // 8 A3|8 // 211323 /// ENSMUST00000098838 // Nrg1 // neuregulin 1 // 8 A3|8 // 211323, NA	7.11968	0.000208299
10541587	NM_001170333 // Clec4a2 // C-type lectin domain family 4, member a2 // 6 F3|6 54.0 cM // 26888 /// NM_001170332 // Clec4a2 // C-type lectin domain family 4, member a2 // 6 F3|6 54.0 cM // 26888 /// NM_011999 // Clec4a2 // C-type lectin domain family 4, member a2 // 6 F3|6 54.0 cM // 26888 /// ENSMUST00000041779 // Clec4a2 // C-type lectin domain family 4, member a2 // 6 F3|6 54.0 cM // 26888 /// …	7.07519	0.000589358
10501229	NM_010358 // Gstm1 // glutathione S-transferase, mu 1 // 3 F2.3|3 // 14862 /// ENSMUST00000004140 // Gstm1 // glutathione S-transferase, mu 1 // 3 F2.3|3 // 14862 /// J04632 // Gstm1 // glutathione S-transferase, mu 1 // 3 F2.3|3 // 14862 /// ENSMUST00000106671 // Gstm1 // glutathione S-transferase, mu 1 // 3 F2.3|3 // 14862 /// ENSMUST00000126593 // Gstm1 // glutathione S-transferase, mu 1 // 3 …	6.9611	4.23123e-05
10376201	NM_001083929 // Gpx3 // glutathione peroxidase 3 // 11|11 B3-B5 // 14778 /// NM_008161 // Gpx3 // glutathione peroxidase 3 // 11|11 B3-B5 // 14778 /// ENSMUST00000082430 // Gpx3 // glutathione peroxidase 3 // 11|11 B3-B5 // 14778 /// U13705 // Gpx3 // glutathione peroxidase 3 // 11|11 B3-B5 // 14778 /// BC037027 // Gpx3 // glutathione peroxidase 3 // 11|11 B3-B5 // 14778 /// BC049235 // Gpx3 // g…	6.95269	8.82024e-05
10461587	XM_986941 // Ms4a4a // membrane-spanning 4-domains, subfamily A, member 4A // 19 A|19 // 666907, NA	6.63976	0.000163386
10607752	NM_009759 // Bmx // BMX non-receptor tyrosine kinase // X|X F // 12169 /// U88091 // Bmx // BMX non-receptor tyrosine kinase // X|X F // 12169 /// ENSMUST00000015547 // Bmx // BMX non-receptor tyrosine kinase // X|X F // 12169 /// ENSMUST00000112263 // Bmx // BMX non-receptor tyrosine kinase // X|X F // 12169, NA	6.58133	0.000265357
10363070	NM_008147 // Gp49a // glycoprotein 49 A // 10 B3|10 // 14727 /// ENSMUST00000102894 // Gp49a // glycoprotein 49 A // 10 B3|10 // 14727 /// ENSMUST00000105480 // Gp49a // glycoprotein 49 A // 10 B3|10 // 14727 /// M65027 // Gp49a // glycoprotein 49 A // 10 B3|10 // 14727 /// ENSMUST00000049800 // Gp49a // glycoprotein 49 A // 10 B3|10 // 14727, NA	6.43733	0.000590554
10489463	NM_011414 // Slpi // secretory leukocyte peptidase inhibitor // 2 H|2 // 20568 /// ENSMUST00000109367 // Slpi // secretory leukocyte peptidase inhibitor // 2 H|2 // 20568 /// U73004 // Slpi // secretory leukocyte peptidase inhibitor // 2 H|2 // 20568, NA	6.30813	3.04168e-05
10607868	NM_133212 // Tlr8 // toll-like receptor 8 // X F5|X // 170744 /// ENSMUST00000112170 // Tlr8 // toll-like receptor 8 // X F5|X // 170744 /// ENSMUST00000049023 // Tlr8 // toll-like receptor 8 // X F5|X // 170744 /// AY035890 // Tlr8 // toll-like receptor 8 // X F5|X // 170744 /// ENSMUST00000133722 // Tlr8 // toll-like receptor 8 // X F5|X // 170744, NA	6.25945	0.00360329
10456904	NM_013831 // Pstpip2 // proline-serine-threonine phosphatase-interacting protein 2 // 18 E3|18 45.0 cM // 19201 /// ENSMUST00000114741 // Pstpip2 // proline-serine-threonine phosphatase-interacting protein 2 // 18 E3|18 45.0 cM // 19201 /// CT010308 // Pstpip2 // proline-serine-threonine phosphatase-interacting protein 2 // 18 E3|18 45.0 cM // 19201 /// ENSMUST00000091817 // Pstpip2 // proline-se…	6.2445	4.22095e-05
10431697	NM_011994 // Abcd2 // ATP-binding cassette, sub-family D (ALD), member 2 // 15 E-F|15 // 26874 /// ENSMUST00000069511 // Abcd2 // ATP-binding cassette, sub-family D (ALD), member 2 // 15 E-F|15 // 26874 /// BC019187 // Abcd2 // ATP-binding cassette, sub-family D (ALD), member 2 // 15 E-F|15 // 26874, NA	6.15371	8.38586e-06
10497364	NM_001173460 // Sirpb1b // signal-regulatory protein beta 1B // 3 A1|3 // 668101 /// NM_001002898 // Sirpb1a // signal-regulatory protein beta 1A // 3 A1|3 // 320832 /// ENSMUST00000091319 // Sirpb1b // signal-regulatory protein beta 1B // 3 A1|3 // 668101 /// ENSMUST00000099201 // Sirpb1a // signal-regulatory protein beta 1A // 3 A1|3 // 320832 /// AB109404 // Sirpb1a // signal-regulatory protei…	5.91473	0.000192207
10481262	NM_010190 // Fcnb // ficolin B // 2 A3|2 // 14134 /// ENSMUST00000028179 // Fcnb // ficolin B // 2 A3|2 // 14134 /// BC107220 // Fcnb // ficolin B // 2 A3|2 // 14134, NA	5.88954	0.0118644
10445753	NM_021407 // Trem3 // triggering receptor expressed on myeloid cells 3 // 17 C|17 // 58218 /// ENSMUST00000048065 // Trem3 // triggering receptor expressed on myeloid cells 3 // 17 C|17 // 58218 /// AF241220 // Trem3 // triggering receptor expressed on myeloid cells 3 // 17 C|17 // 58218, NA	5.84697	0.000560187
10412298	NM_001033228 // Itga1 // integrin alpha 1 // 13 D2.2|13 65.0 cM // 109700 /// ENSMUST00000061673 // Itga1 // integrin alpha 1 // 13 D2.2|13 65.0 cM // 109700 /// ENSMUST00000036276 // Itga1 // integrin alpha 1 // 13 D2.2|13 65.0 cM // 109700, NA	5.55279	0.000831622
10365769	NM_010401 // Hal // histidine ammonia lyase // 10 C2-D1|10 51.0 cM // 15109 /// ENSMUST00000129421 // Hal // histidine ammonia lyase // 10 C2-D1|10 51.0 cM // 15109 /// BC157999 // Hal // histidine ammonia lyase // 10 C2-D1|10 51.0 cM // 15109 /// ENSMUST00000016031 // Hal // histidine ammonia lyase // 10 C2-D1|10 51.0 cM // 15109, NA	5.47525	9.94272e-05
10476648	NM_019771 // Dstn // destrin // 2 H1|2 81.4 cM // 56431 /// ENSMUST00000103172 // Dstn // destrin // 2 H1|2 81.4 cM // 56431 /// AB025406 // Dstn // destrin // 2 H1|2 81.4 cM // 56431, NA	5.43652	0.000114592
10341231	---, NA	5.41614	0.0371551
10523451	NM_013470 // Anxa3 // annexin A3 // 5 E3|5 54.0 cM // 11745 /// ENSMUST00000031447 // Anxa3 // annexin A3 // 5 E3|5 54.0 cM // 11745 /// BC090634 // Anxa3 // annexin A3 // 5 E3|5 54.0 cM // 11745 /// ENSMUST00000112985 // Anxa3 // annexin A3 // 5 E3|5 54.0 cM // 11745, NA	5.39554	7.07697e-05
10497356	NM_001002898 // Sirpb1a // signal-regulatory protein beta 1A // 3 A1|3 // 320832 /// NM_001173460 // Sirpb1b // signal-regulatory protein beta 1B // 3 A1|3 // 668101 /// ENSMUST00000091319 // Sirpb1b // signal-regulatory protein beta 1B // 3 A1|3 // 668101 /// ENSMUST00000099201 // Sirpb1a // signal-regulatory protein beta 1A // 3 A1|3 // 320832 /// BC145417 // Sirpb1a // signal-regulatory protei…	5.39304	0.000350973
10438017	NM_139232 // Fgd4 // FYVE, RhoGEF and PH domain containing 4 // 16 A3|16 // 224014 /// NM_139233 // Fgd4 // FYVE, RhoGEF and PH domain containing 4 // 16 A3|16 // 224014 /// NM_139234 // Fgd4 // FYVE, RhoGEF and PH domain containing 4 // 16 A3|16 // 224014 /// ENSMUST00000162671 // Fgd4 // FYVE, RhoGEF and PH domain containing 4 // 16 A3|16 // 224014 /// ENSMUST00000161861 // Fgd4 // FYVE, RhoGEF…	5.3653	7.00502e-06
10599192	NM_028894 // Lonrf3 // LON peptidase N-terminal domain and ring finger 3 // X|X A2 // 74365 /// BC120688 // Lonrf3 // LON peptidase N-terminal domain and ring finger 3 // X|X A2 // 74365 /// ENSMUST00000115255 // Lonrf3 // LON peptidase N-terminal domain and ring finger 3 // X|X A2 // 74365, NA	5.35751	0.00218411
10368577	NM_001146349 // Rnf217 // ring finger protein 217 // 10 A4|10 // 268291 /// ENSMUST00000081989 // Rnf217 // ring finger protein 217 // 10 A4|10 // 268291, NA	5.28661	0.000497762
10343617	---, NA	5.28349	0.0105992
10579839	BC094410 // Rpl21 // ribosomal protein L21 // 5 G3|5 // 19933 /// NM_001101584 // Gm6813 // predicted gene 6813 // 19 C3|19 // 627939 /// ENSMUST00000093411 // Gm8054 // Rpl21 pseudogene // 8 C1|8 // 666340 /// ENSMUST00000073376 // Gm16416 // ribosomal protein L21 pseudogene // 13 D1|13 // 432801 /// ENSMUST00000079481 // Rpl21-ps10 // ribosomal protein L21, pseudogene 10 // 3 B|3 // 665821 /// …	5.25164	0.000147571
10560886	NM_026862 // Cd177 // CD177 antigen // 7 A3|7 // 68891 /// ENSMUST00000063956 // Cd177 // CD177 antigen // 7 A3|7 // 68891 /// BC027283 // Cd177 // CD177 antigen // 7 A3|7 // 68891, NA	5.2507	0.000196679
10438639	NM_138650 // Dgkg // diacylglycerol kinase, gamma // 16 B1|16 15.5 cM // 110197 /// ENSMUST00000089925 // Dgkg // diacylglycerol kinase, gamma // 16 B1|16 15.5 cM // 110197 /// BC015278 // Dgkg // diacylglycerol kinase, gamma // 16 B1|16 15.5 cM // 110197 /// ENSMUST00000137311 // Dgkg // diacylglycerol kinase, gamma // 16 B1|16 15.5 cM // 110197, NA	5.18818	0.00104261
10485388	NM_178886 // Ldlrad3 // low density lipoprotein receptor class A domain containing 3 // 2 E2|2 // 241576 /// ENSMUST00000058790 // Ldlrad3 // low density lipoprotein receptor class A domain containing 3 // 2 E2|2 // 241576 /// BC138177 // Ldlrad3 // low density lipoprotein receptor class A domain containing 3 // 2 E2|2 // 241576 /// ENSMUST00000111222 // Ldlrad3 // low density lipoprotein recepto…	5.18781	2.26211e-05
10571274	NM_010344 // Gsr // glutathione reductase // 8 A4|8 18.0 cM // 14782 /// ENSMUST00000033992 // Gsr // glutathione reductase // 8 A4|8 18.0 cM // 14782 /// BC057325 // Gsr // glutathione reductase // 8 A4|8 18.0 cM // 14782, NA	5.17564	4.99725e-06
10505064	NM_028053 // Tmem38b // transmembrane protein 38B // 4 B2|4 28.5 cM // 52076 /// ENSMUST00000030127 // Tmem38b // transmembrane protein 38B // 4 B2|4 28.5 cM // 52076 /// BC011072 // Tmem38b // transmembrane protein 38B // 4 B2|4 28.5 cM // 52076, NA	5.13133	0.000166214
10601385	NM_205820 // Tlr13 // toll-like receptor 13 // X D|X // 279572 /// ENSMUST00000040065 // Tlr13 // toll-like receptor 13 // X D|X // 279572 /// AY510706 // Tlr13 // toll-like receptor 13 // X D|X // 279572, NA	5.09604	0.00180419
10409376	NM_001033245 // Hk3 // hexokinase 3 // 13 B1|13 // 212032 /// ENSMUST00000052949 // Hk3 // hexokinase 3 // 13 B1|13 // 212032 /// ENSMUST00000126234 // Hk3 // hexokinase 3 // 13 B1|13 // 212032 /// BC117860 // Hk3 // hexokinase 3 // 13 B1|13 // 212032 /// BC117861 // Hk3 // hexokinase 3 // 13 B1|13 // 212032 /// ENSMUST00000132309 // Hk3 // hexokinase 3 // 13 B1|13 // 212032 /// ENSMUST0000014964…	5.07236	1.76475e-05
10495285	NM_019972 // Sort1 // sortilin 1 // 3 F3|3 // 20661 /// ENSMUST00000102632 // Sort1 // sortilin 1 // 3 F3|3 // 20661 /// BC056343 // Sort1 // sortilin 1 // 3 F3|3 // 20661 /// ENSMUST00000090564 // Sort1 // sortilin 1 // 3 F3|3 // 20661 /// ENSMUST00000135636 // Sort1 // sortilin 1 // 3 F3|3 // 20661, NA	5.07136	0.000826326
10361234	NM_008288 // Hsd11b1 // hydroxysteroid 11-beta dehydrogenase 1 // 1 H6|1 // 15483 /// NM_001044751 // Hsd11b1 // hydroxysteroid 11-beta dehydrogenase 1 // 1 H6|1 // 15483 /// ENSMUST00000161737 // Hsd11b1 // hydroxysteroid 11-beta dehydrogenase 1 // 1 H6|1 // 15483 /// ENSMUST00000016338 // Hsd11b1 // hydroxysteroid 11-beta dehydrogenase 1 // 1 H6|1 // 15483 /// BC132364 // Hsd11b1 // hydroxyster…	5.05565	0.00139826
10572130	NM_008509 // Lpl // lipoprotein lipase // 8 B3.3|8 33.0 cM // 16956 /// ENSMUST00000015712 // Lpl // lipoprotein lipase // 8 B3.3|8 33.0 cM // 16956 /// BC003305 // Lpl // lipoprotein lipase // 8 B3.3|8 33.0 cM // 16956, NA	5.05535	1.43483e-05
10559248	NM_020286 // Tspan32 // tetraspanin 32 // 7 F5|7 69.0 cM // 27027 /// NM_001128081 // Tspan32 // tetraspanin 32 // 7 F5|7 69.0 cM // 27027 /// NM_001128080 // Tspan32 // tetraspanin 32 // 7 F5|7 69.0 cM // 27027 /// NM_001128082 // Tspan32 // tetraspanin 32 // 7 F5|7 69.0 cM // 27027 /// ENSMUST00000075172 // Tspan32 // tetraspanin 32 // 7 F5|7 69.0 cM // 27027 /// ENSMUST00000009396 // Tspan32 /…	5.01025	0.00134862
10452815	NM_011723 // Xdh // xanthine dehydrogenase // 17 E2|17 45.3 cM // 22436 /// ENSMUST00000024866 // Xdh // xanthine dehydrogenase // 17 E2|17 45.3 cM // 22436 /// BC141183 // Xdh // xanthine dehydrogenase // 17 E2|17 45.3 cM // 22436 /// ENSMUST00000097283 // Xdh // xanthine dehydrogenase // 17 E2|17 45.3 cM // 22436, NA	4.95941	1.62516e-06
10388047	NM_001004142 // Nlrp1a // NLR family, pyrin domain containing 1A // 11 B4|11 42.0 cM // 195046 /// AY355339 // Nlrp1a // NLR family, pyrin domain containing 1A // 11 B4|11 42.0 cM // 195046 /// ENSMUST00000108519 // Nlrp1a // NLR family, pyrin domain containing 1A // 11 B4|11 42.0 cM // 195046 /// ENSMUST00000048514 // Nlrp1a // NLR family, pyrin domain containing 1A // 11 B4|11 42.0 cM // 195046…	4.92189	0.0011811
10445308	NM_018887 // Cyp39a1 // cytochrome P450, family 39, subfamily a, polypeptide 1 // 17 B3|17 // 56050 /// ENSMUST00000024760 // Cyp39a1 // cytochrome P450, family 39, subfamily a, polypeptide 1 // 17 B3|17 // 56050 /// AF237981 // Cyp39a1 // cytochrome P450, family 39, subfamily a, polypeptide 1 // 17 B3|17 // 56050 /// ENSMUST00000055172 // Cyp39a1 // cytochrome P450, family 39, subfamily a, polyp…	4.89236	0.00168971
10400844	NM_133198 // Pygl // liver glycogen phosphorylase // 12 C2|12 30.0 cM // 110095 /// ENSMUST00000071250 // Pygl // liver glycogen phosphorylase // 12 C2|12 30.0 cM // 110095 /// BC013636 // Pygl // liver glycogen phosphorylase // 12 C2|12 30.0 cM // 110095, NA	4.78804	0.000262723
10496569	NM_145545 // Gbp6 // guanylate binding protein 6 // 3 H1|3 // 229900 /// NM_001083312 // Gbp6 // guanylate binding protein 6 // 3 H1|3 // 229900 /// ENSMUST00000045097 // Gbp6 // guanylate binding protein 6 // 3 H1|3 // 229900 /// BC010229 // Gbp6 // guanylate binding protein 6 // 3 H1|3 // 229900, NA	4.76636	0.000793831
10375121	ENSMUST00000101381 // C530030P08Rik // RIKEN cDNA C530030P08 gene // --- // 97730, NA	4.68189	0.0193345
10342552	---, NA	4.67417	0.020794
10339171	---, NA	4.6532	0.0442552
10399360	NM_007483 // Rhob // ras homolog gene family, member B // 12 A1.1|12 // 11852 /// ENSMUST00000067384 // Rhob // ras homolog gene family, member B // 12 A1.1|12 // 11852 /// AF481943 // Rhob // ras homolog gene family, member B // 12 A1.1|12 // 11852, NA	4.6481	0.000186497
10444016	NM_001002842 // Pram1 // PML-RAR alpha-regulated adaptor molecule 1 // 17 B1|17 // 378460 /// NR_028279 // Pram1 // PML-RAR alpha-regulated adaptor molecule 1 // 17 B1|17 // 378460 /// ENSMUST00000052079 // Pram1 // PML-RAR alpha-regulated adaptor molecule 1 // 17 B1|17 // 378460 /// AY665714 // Pram1 // PML-RAR alpha-regulated adaptor molecule 1 // 17 B1|17 // 378460 /// ENSMUST00000116619 // Pr…	4.61525	0.000826314
10342433	---, NA	4.60727	0.000986405
10502535	---, NA	4.60262	0.0195894
10579958	NM_008357 // Il15 // interleukin 15 // 8 C2|8 38.0 cM // 16168 /// ENSMUST00000034148 // Il15 // interleukin 15 // 8 C2|8 38.0 cM // 16168 /// U14332 // Il15 // interleukin 15 // 8 C2|8 38.0 cM // 16168, NA	4.59725	0.0016445
10405587	NM_009369 // Tgfbi // transforming growth factor, beta induced // 13 B-C1|13 38.0 cM // 21810 /// ENSMUST00000045173 // Tgfbi // transforming growth factor, beta induced // 13 B-C1|13 38.0 cM // 21810 /// L19932 // Tgfbi // transforming growth factor, beta induced // 13 B-C1|13 38.0 cM // 21810, NA	4.59564	0.000640603
10408693	NM_028784 // F13a1 // coagulation factor XIII, A1 subunit // 13 A3.3|13 // 74145 /// NM_001166391 // F13a1 // coagulation factor XIII, A1 subunit // 13 A3.3|13 // 74145 /// ENSMUST00000037491 // F13a1 // coagulation factor XIII, A1 subunit // 13 A3.3|13 // 74145 /// BC040274 // F13a1 // coagulation factor XIII, A1 subunit // 13 A3.3|13 // 74145 /// ENSMUST00000095869 // F13a1 // coagulation facto…	4.588	0.000243678
10341905	---, NA	4.56019	0.0025381
10341265	---, NA	4.55124	0.0349908
10562720	NM_031181 // Siglece // sialic acid binding Ig-like lectin E // 7 B2|7 // 83382 /// ENSMUST00000032667 // Siglece // sialic acid binding Ig-like lectin E // 7 B2|7 // 83382 /// BC023280 // Siglece // sialic acid binding Ig-like lectin E // 7 B2|7 // 83382, NA	4.5222	0.00011292
10440491	NM_007471 // App // amyloid beta (A4) precursor protein // 16 C3-qter|16 56.0 cM // 11820 /// ENSMUST00000005406 // App // amyloid beta (A4) precursor protein // 16 C3-qter|16 56.0 cM // 11820 /// BC070409 // App // amyloid beta (A4) precursor protein // 16 C3-qter|16 56.0 cM // 11820 /// ENSMUST00000074271 // App // amyloid beta (A4) precursor protein // 16 C3-qter|16 56.0 cM // 11820 /// ENSMUS…	4.49035	6.47673e-05
10342565	---, NA	4.48572	0.0207171
10447056	NM_027455 // Qpct // glutaminyl-peptide cyclotransferase (glutaminyl cyclase) // 17 E3|17 // 70536 /// ENSMUST00000040789 // Qpct // glutaminyl-peptide cyclotransferase (glutaminyl cyclase) // 17 E3|17 // 70536 /// BC151027 // Qpct // glutaminyl-peptide cyclotransferase (glutaminyl cyclase) // 17 E3|17 // 70536 /// ENSMUST00000112450 // Qpct // glutaminyl-peptide cyclotransferase (glutaminyl cycl…	4.46559	0.000723935
10550906	NM_011113 // Plaur // plasminogen activator, urokinase receptor // 7 A3|7 // 18793 /// ENSMUST00000002284 // Plaur // plasminogen activator, urokinase receptor // 7 A3|7 // 18793 /// BC010309 // Plaur // plasminogen activator, urokinase receptor // 7 A3|7 // 18793, NA	4.46524	0.000265646
10552406	NM_024253 // Nkg7 // natural killer cell group 7 sequence // 7|7 B2 // 72310 /// ENSMUST00000070518 // Nkg7 // natural killer cell group 7 sequence // 7|7 B2 // 72310 /// BC055882 // Nkg7 // natural killer cell group 7 sequence // 7|7 B2 // 72310 /// ENSMUST00000004731 // Nkg7 // natural killer cell group 7 sequence // 7|7 B2 // 72310, NA	4.46349	0.00563406
10547664	NM_019948 // Clec4e // C-type lectin domain family 4, member e // 6 F3|6 59.6 cM // 56619 /// ENSMUST00000032239 // Clec4e // C-type lectin domain family 4, member e // 6 F3|6 59.6 cM // 56619 /// AB024717 // Clec4e // C-type lectin domain family 4, member e // 6 F3|6 59.6 cM // 56619, NA	4.45181	0.00497805
10340768	---, NA	4.44011	0.0241531
10340391	---, NA	4.38647	0.0173727
10462035	NM_008492 // Ldhb // lactate dehydrogenase B // 6 G2|6 62.0 cM // 16832 /// ENSMUST00000032373 // Ldhb // lactate dehydrogenase B // 6 G2|6 62.0 cM // 16832 /// BC046755 // Ldhb // lactate dehydrogenase B // 6 G2|6 62.0 cM // 16832 /// ENSMUST00000134191 // Ldhb // lactate dehydrogenase B // 6 G2|6 62.0 cM // 16832, NA	4.38624	0.00291423
10443470	NM_001002786 // Rab44 // RAB44, member RAS oncogene family // 17 A3.3|17 // 442827 /// ENSMUST00000087942 // Rab44 // RAB44, member RAS oncogene family // 17 A3.3|17 // 442827 /// BC139372 // Rab44 // RAB44, member RAS oncogene family // 17 A3.3|17 // 442827, NA	4.3778	0.00357621
10494978	NM_008979 // Ptpn22 // protein tyrosine phosphatase, non-receptor type 22 (lymphoid) // 3|3 F3 // 19260 /// ENSMUST00000029433 // Ptpn22 // protein tyrosine phosphatase, non-receptor type 22 (lymphoid) // 3|3 F3 // 19260 /// M90388 // Ptpn22 // protein tyrosine phosphatase, non-receptor type 22 (lymphoid) // 3|3 F3 // 19260 /// ENSMUST00000146071 // Ptpn22 // protein tyrosine phosphatase, non-rec…	4.32096	0.000142529
10580033	NM_011925 // Cd97 // CD97 antigen // 8 C2|8 38.0 cM // 26364 /// NM_001163030 // Cd97 // CD97 antigen // 8 C2|8 38.0 cM // 26364 /// NM_001163029 // Cd97 // CD97 antigen // 8 C2|8 38.0 cM // 26364 /// NM_001163031 // Cd97 // CD97 antigen // 8 C2|8 38.0 cM // 26364 /// ENSMUST00000075843 // Cd97 // CD97 antigen // 8 C2|8 38.0 cM // 26364 /// ENSMUST00000109802 // Cd97 // CD97 antigen // 8 C2|8 38.…	4.28266	0.000157406
10357604	NM_019777 // Ikbke // inhibitor of kappaB kinase epsilon // 1 E4|1 // 56489 /// ENSMUST00000062108 // Ikbke // inhibitor of kappaB kinase epsilon // 1 E4|1 // 56489 /// AB016589 // Ikbke // inhibitor of kappaB kinase epsilon // 1 E4|1 // 56489 /// ENSMUST00000159195 // Ikbke // inhibitor of kappaB kinase epsilon // 1 E4|1 // 56489, NA	4.23671	0.00154542
10492330	NM_008772 // P2ry1 // purinergic receptor P2Y, G-protein coupled 1 // 3 D|3 // 18441 /// ENSMUST00000029331 // P2ry1 // purinergic receptor P2Y, G-protein coupled 1 // 3 D|3 // 18441 /// BC138634 // P2ry1 // purinergic receptor P2Y, G-protein coupled 1 // 3 D|3 // 18441, NA	4.22384	0.000214081
10509122	NM_009924 // Cnr2 // cannabinoid receptor 2 (macrophage) // 4 D3|4 // 12802 /// ENSMUST00000097843 // Cnr2 // cannabinoid receptor 2 (macrophage) // 4 D3|4 // 12802 /// ENSMUST00000068830 // Cnr2 // cannabinoid receptor 2 (macrophage) // 4 D3|4 // 12802 /// BC024052 // Cnr2 // cannabinoid receptor 2 (macrophage) // 4 D3|4 // 12802, NA	4.21479	1.8646e-05
10338733	---, NA	4.21471	0.0464868
10372781	NM_028679 // Irak3 // interleukin-1 receptor-associated kinase 3 // 10 D2|10 // 73914 /// ENSMUST00000020448 // Irak3 // interleukin-1 receptor-associated kinase 3 // 10 D2|10 // 73914 /// BC120829 // Irak3 // interleukin-1 receptor-associated kinase 3 // 10 D2|10 // 73914 /// ENSMUST00000135106 // Irak3 // interleukin-1 receptor-associated kinase 3 // 10 D2|10 // 73914, NA	4.10693	0.000144785
10454353	NM_026779 // Mocos // molybdenum cofactor sulfurase // 18 A2|18 // 68591 /// ENSMUST00000068006 // Mocos // molybdenum cofactor sulfurase // 18 A2|18 // 68591 /// BC113786 // Mocos // molybdenum cofactor sulfurase // 18 A2|18 // 68591, NA	4.08776	0.000158262
10471721	NM_008969 // Ptgs1 // prostaglandin-endoperoxide synthase 1 // 2 B|2 29.0 cM // 19224 /// ENSMUST00000062069 // Ptgs1 // prostaglandin-endoperoxide synthase 1 // 2 B|2 29.0 cM // 19224 /// M34141 // Ptgs1 // prostaglandin-endoperoxide synthase 1 // 2 B|2 29.0 cM // 19224, NA	4.08729	0.000732092
10534927	NM_153510 // Pilra // paired immunoglobin-like type 2 receptor alpha // 5 G2|5 // 231805 /// ENSMUST00000058897 // Pilra // paired immunoglobin-like type 2 receptor alpha // 5 G2|5 // 231805 /// BC115565 // Pilra // paired immunoglobin-like type 2 receptor alpha // 5 G2|5 // 231805 /// ENSMUST00000110980 // Pilra // paired immunoglobin-like type 2 receptor alpha // 5 G2|5 // 231805 /// ENSMUST000…	4.07227	0.00674465
10401968	NM_008079 // Galc // galactosylceramidase // 12 E|12 48.0 cM // 14420 /// ENSMUST00000021390 // Galc // galactosylceramidase // 12 E|12 48.0 cM // 14420 /// BC086671 // Galc // galactosylceramidase // 12 E|12 48.0 cM // 14420, NA	4.04576	0.000150003
10459854	ENSMUST00000026496 // Pstpip2 // proline-serine-threonine phosphatase-interacting protein 2 // 18 E3|18 45.0 cM // 19201, NA	4.02336	0.000199993
10607870	NM_133211 // Tlr7 // toll-like receptor 7 // X F5|X // 170743 /// ENSMUST00000112164 // Tlr7 // toll-like receptor 7 // X F5|X // 170743 /// ENSMUST00000112161 // Tlr7 // toll-like receptor 7 // X F5|X // 170743 /// ENSMUST00000060719 // Tlr7 // toll-like receptor 7 // X F5|X // 170743 /// AF334943 // Tlr7 // toll-like receptor 7 // X F5|X // 170743 /// ENSMUST00000145284 // Tlr7 // toll-like rec…	3.989	0.0126051
10598093	NM_177363 // Tarm1 // T cell-interacting, activating receptor on myeloid cells 1 // 7 A1|7 // 245126 /// ENSMUST00000065703 // Tarm1 // T cell-interacting, activating receptor on myeloid cells 1 // 7 A1|7 // 245126 /// DQ973493 // Tarm1 // T cell-interacting, activating receptor on myeloid cells 1 // 7 A1|7 // 245126, NA	3.98052	0.00207733
10446282	NM_010130 // Emr1 // EGF-like module containing, mucin-like, hormone receptor-like sequence 1 // 17 D|17 34.3 cM // 13733 /// ENSMUST00000004850 // Emr1 // EGF-like module containing, mucin-like, hormone receptor-like sequence 1 // 17 D|17 34.3 cM // 13733 /// U66888 // Emr1 // EGF-like module containing, mucin-like, hormone receptor-like sequence 1 // 17 D|17 34.3 cM // 13733 /// BC075688 // Emr…	3.97246	0.00109968
10454015	NM_028341 // Ttc39c // tetratricopeptide repeat domain 39C // 18|18 A2 // 72747 /// ENSMUST00000025294 // Ttc39c // tetratricopeptide repeat domain 39C // 18|18 A2 // 72747 /// BC020021 // Ttc39c // tetratricopeptide repeat domain 39C // 18|18 A2 // 72747, NA	3.93894	0.0033632
10462603	NM_007987 // Fas // Fas (TNF receptor superfamily member 6) // 19 C1|19 23.0 cM // 14102 /// NM_001146708 // Fas // Fas (TNF receptor superfamily member 6) // 19 C1|19 23.0 cM // 14102 /// ENSMUST00000025691 // Fas // Fas (TNF receptor superfamily member 6) // 19 C1|19 23.0 cM // 14102 /// BC061160 // Fas // Fas (TNF receptor superfamily member 6) // 19 C1|19 23.0 cM // 14102 /// ENSMUST000001124…	3.92941	0.00426656
10398665	NM_009396 // Tnfaip2 // tumor necrosis factor, alpha-induced protein 2 // 12 F1|12 56.0 cM // 21928 /// ENSMUST00000102745 // Tnfaip2 // tumor necrosis factor, alpha-induced protein 2 // 12 F1|12 56.0 cM // 21928 /// BC138106 // Tnfaip2 // tumor necrosis factor, alpha-induced protein 2 // 12 F1|12 56.0 cM // 21928 /// ENSMUST00000021710 // Tnfaip2 // tumor necrosis factor, alpha-induced protein 2…	3.92236	2.15082e-05
10363231	NM_020561 // Smpdl3a // sphingomyelin phosphodiesterase, acid-like 3A // 10 B4|10 // 57319 /// ENSMUST00000020022 // Smpdl3a // sphingomyelin phosphodiesterase, acid-like 3A // 10 B4|10 // 57319 /// BC139288 // Smpdl3a // sphingomyelin phosphodiesterase, acid-like 3A // 10 B4|10 // 57319, NA	3.91373	0.00018485
10583669	NM_206536 // AB124611 // cDNA sequence AB124611 // 9 A3|9 // 382062 /// ENSMUST00000076326 // AB124611 // cDNA sequence AB124611 // 9 A3|9 // 382062 /// AB124611 // AB124611 // cDNA sequence AB124611 // 9 A3|9 // 382062 /// ENSMUST00000086361 // AB124611 // cDNA sequence AB124611 // 9 A3|9 // 382062, NA	3.89789	4.44209e-05
10604008	NM_001109969 // Gm10058 // predicted gene 10058 // X A2|X // 100039240 /// NM_001099347 // Gm10230 // predicted gene 10230 // X A2|X // 100042175 /// NM_001109970 // Gm10486 // predicted gene 10486 // X A3.1|X // 100039550 /// NM_001100610 // Gm14632 // predicted gene 14632 // X A3.1|X // 100042144 /// NM_001110250 // Gm14819 // predicted gene 14819 // X A3.2|X // 100039585 /// NM_009529 // Gm483…	3.89108	0.04195
10604226	NM_021550 // C1galt1c1 // C1GALT1-specific chaperone 1 // X|X A2 // 59048 /// ENSMUST00000058265 // C1galt1c1 // C1GALT1-specific chaperone 1 // X|X A2 // 59048 /// BC029909 // C1galt1c1 // C1GALT1-specific chaperone 1 // X|X A2 // 59048, NA	3.8876	5.06488e-05
10505517	NM_021297 // Tlr4 // toll-like receptor 4 // 4 C1|4 33.0 cM // 21898 /// ENSMUST00000048096 // Tlr4 // toll-like receptor 4 // 4 C1|4 33.0 cM // 21898 /// AF110133 // Tlr4 // toll-like receptor 4 // 4 C1|4 33.0 cM // 21898 /// ENSMUST00000107365 // Tlr4 // toll-like receptor 4 // 4 C1|4 33.0 cM // 21898, NA	3.88099	5.81464e-05
10343259	---, NA	3.87245	0.0400936
10547621	NM_031159 // Apobec1 // apolipoprotein B mRNA editing enzyme, catalytic polypeptide 1 // 6 F1|6 54.5 cM // 11810 /// NM_001134391 // Apobec1 // apolipoprotein B mRNA editing enzyme, catalytic polypeptide 1 // 6 F1|6 54.5 cM // 11810 /// ENSMUST00000112586 // Apobec1 // apolipoprotein B mRNA editing enzyme, catalytic polypeptide 1 // 6 F1|6 54.5 cM // 11810 /// ENSMUST00000112585 // Apobec1 // apo…	3.86661	5.83572e-05
10515028	NM_183300 // Zfyve9 // zinc finger, FYVE domain containing 9 // 4 C7|4 // 230597 /// DQ303413 // Zfyve9 // zinc finger, FYVE domain containing 9 // 4 C7|4 // 230597 /// ENSMUST00000106660 // Zfyve9 // zinc finger, FYVE domain containing 9 // 4 C7|4 // 230597, NA	3.81476	0.0200201
10362511	NM_010359 // Gstm3 // glutathione S-transferase, mu 3 // 3 F3|3 // 14864 /// ENSMUST00000106678 // Gstm3 // glutathione S-transferase, mu 3 // 3 F3|3 // 14864 /// ENSMUST00000004136 // Gstm3 // glutathione S-transferase, mu 3 // 3 F3|3 // 14864 /// BC044927 // Gstm3 // glutathione S-transferase, mu 3 // 3 F3|3 // 14864, NA	3.8041	3.18592e-05
10541564	NM_153197 // Clec4a3 // C-type lectin domain family 4, member a3 // 6 F2|6 // 73149 /// ENSMUST00000088468 // Clec4a3 // C-type lectin domain family 4, member a3 // 6 F2|6 // 73149 /// ENSMUST00000117173 // Clec4a3 // C-type lectin domain family 4, member a3 // 6 F2|6 // 73149 /// BC034893 // Clec4a3 // C-type lectin domain family 4, member a3 // 6 F2|6 // 73149, NA	3.77134	0.00189809
10497349	NM_001002898 // Sirpb1a // signal-regulatory protein beta 1A // 3 A1|3 // 320832 /// NM_001173460 // Sirpb1b // signal-regulatory protein beta 1B // 3 A1|3 // 668101 /// ENSMUST00000099201 // Sirpb1a // signal-regulatory protein beta 1A // 3 A1|3 // 320832 /// ENSMUST00000091319 // Sirpb1b // signal-regulatory protein beta 1B // 3 A1|3 // 668101 /// AB109404 // Sirpb1a // signal-regulatory protei…	3.7705	0.00108374
10541555	NM_199311 // Clec4a1 // C-type lectin domain family 4, member a1 // 6 F2|6 // 269799 /// ENSMUST00000060484 // Clec4a1 // C-type lectin domain family 4, member a1 // 6 F2|6 // 269799 /// BC049354 // Clec4a1 // C-type lectin domain family 4, member a1 // 6 F2|6 // 269799, NA	3.75554	0.000714986
10414551	NM_019398 // Ear5 // eosinophil-associated, ribonuclease A family, member 5 // 14 C1|14 // 54159 /// ENSMUST00000075648 // Ear5 // eosinophil-associated, ribonuclease A family, member 5 // 14 C1|14 // 54159 /// BC119506 // Ear5 // eosinophil-associated, ribonuclease A family, member 5 // 14 C1|14 // 54159, NA	3.7387	0.0216295
10572897	NM_010442 // Hmox1 // heme oxygenase (decycling) 1 // 8 C1|8 35.0 cM // 15368 /// ENSMUST00000005548 // Hmox1 // heme oxygenase (decycling) 1 // 8 C1|8 35.0 cM // 15368 /// M33203 // Hmox1 // heme oxygenase (decycling) 1 // 8 C1|8 35.0 cM // 15368 /// ENSMUST00000098626 // Hmox1 // heme oxygenase (decycling) 1 // 8 C1|8 35.0 cM // 15368, NA	3.71071	0.00200949
10408935	ENSMUST00000099550 // Gm10786 // predicted gene 10786 // --- // 100038539, NA	3.70069	0.0486219
10413928	NM_001163616 // 1810011H11Rik // RIKEN cDNA 1810011H11 gene // 14 B|14 // 69069, NA	3.68577	0.036062
10367400	NM_021412 // Mmp19 // matrix metallopeptidase 19 // 10 D3|10 70.0 cM // 58223 /// NM_001164197 // Mmp19 // matrix metallopeptidase 19 // 10 D3|10 70.0 cM // 58223 /// ENSMUST00000026411 // Mmp19 // matrix metallopeptidase 19 // 10 D3|10 70.0 cM // 58223 /// AF155221 // Mmp19 // matrix metallopeptidase 19 // 10 D3|10 70.0 cM // 58223, NA	3.6533	0.000156799
10351224	NM_007976 // F5 // coagulation factor V // 1 H2.2|1 86.6 cM // 14067 /// ENSMUST00000086040 // F5 // coagulation factor V // 1 H2.2|1 86.6 cM // 14067 /// U52925 // F5 // coagulation factor V // 1 H2.2|1 86.6 cM // 14067, NA	3.64114	2.01676e-05
10341477	---, NA	3.62195	0.00289325
10464560	NM_026316 // Aldh3b1 // aldehyde dehydrogenase 3 family, member B1 // 19 A|19 // 67689 /// ENSMUST00000051803 // Aldh3b1 // aldehyde dehydrogenase 3 family, member B1 // 19 A|19 // 67689 /// BC046597 // Aldh3b1 // aldehyde dehydrogenase 3 family, member B1 // 19 A|19 // 67689 /// ENSMUST00000100035 // Aldh3b1 // aldehyde dehydrogenase 3 family, member B1 // 19 A|19 // 67689, NA	3.62004	0.000202416
10514275	NM_025760 // Ptplad2 // protein tyrosine phosphatase-like A domain containing 2 // 4 C4|4 // 66775 /// ENSMUST00000151280 // Ptplad2 // protein tyrosine phosphatase-like A domain containing 2 // 4 C4|4 // 66775 /// ENSMUST00000030221 // Ptplad2 // protein tyrosine phosphatase-like A domain containing 2 // 4 C4|4 // 66775 /// BC020155 // Ptplad2 // protein tyrosine phosphatase-like A domain contai…	3.60664	4.29842e-05
10569877	NM_026985 // 1810033B17Rik // RIKEN cDNA 1810033B17 gene // 8 A1|8 0.38 cM // 69189 /// ENSMUST00000014118 // 1810033B17Rik // RIKEN cDNA 1810033B17 gene // 8 A1|8 0.38 cM // 69189, NA	3.60274	2.53713e-05
10425852	NM_133167 // Parvb // parvin, beta // 15|15 E3 // 170736 /// ENSMUST00000023072 // Parvb // parvin, beta // 15|15 E3 // 170736 /// AF237770 // Parvb // parvin, beta // 15|15 E3 // 170736 /// ENSMUST00000122818 // Parvb // parvin, beta // 15|15 E3 // 170736, NA	3.59952	0.00235858
10399691	NM_010496 // Id2 // inhibitor of DNA binding 2 // 12 B|12 7.0 cM // 15902 /// ENSMUST00000020974 // Id2 // inhibitor of DNA binding 2 // 12 B|12 7.0 cM // 15902 /// BC006921 // Id2 // inhibitor of DNA binding 2 // 12 B|12 7.0 cM // 15902, NA	3.58086	0.00717905
10523579	NM_029270 // Arhgap24 // Rho GTPase activating protein 24 // 5|5 E4 // 231532 /// NM_146161 // Arhgap24 // Rho GTPase activating protein 24 // 5|5 E4 // 231532 /// ENSMUST00000094559 // Arhgap24 // Rho GTPase activating protein 24 // 5|5 E4 // 231532 /// ENSMUST00000112855 // Arhgap24 // Rho GTPase activating protein 24 // 5|5 E4 // 231532 /// ENSMUST00000112854 // Arhgap24 // Rho GTPase activati…	3.57327	0.000995789
10549097	NM_008492 // Ldhb // lactate dehydrogenase B // 6 G2|6 62.0 cM // 16832 /// ENSMUST00000032373 // Ldhb // lactate dehydrogenase B // 6 G2|6 62.0 cM // 16832 /// BC046755 // Ldhb // lactate dehydrogenase B // 6 G2|6 62.0 cM // 16832 /// ENSMUST00000134191 // Ldhb // lactate dehydrogenase B // 6 G2|6 62.0 cM // 16832, NA	3.56726	0.000204135
10437243	NM_001161790 // Mefv // Mediterranean fever // 16 A1|16 1.1 cM // 54483 /// NM_019453 // Mefv // Mediterranean fever // 16 A1|16 1.1 cM // 54483 /// NM_001161791 // Mefv // Mediterranean fever // 16 A1|16 1.1 cM // 54483 /// ENSMUST00000023180 // Mefv // Mediterranean fever // 16 A1|16 1.1 cM // 54483 /// ENSMUST00000100222 // Mefv // Mediterranean fever // 16 A1|16 1.1 cM // 54483 /// AF143409 /…	3.56176	0.00041904
10494114	NM_009150 // Selenbp1 // selenium binding protein 1 // 3 F2.1|3 43.25 cM // 20341 /// BC011202 // Selenbp1 // selenium binding protein 1 // 3 F2.1|3 43.25 cM // 20341 /// BC024106 // Selenbp2 // selenium binding protein 2 // 3 F2.1|3 43.26 cM // 20342 /// ENSMUST00000140757 // Selenbp1 // selenium binding protein 1 // 3 F2.1|3 43.25 cM // 20341 /// ENSMUST00000153720 // Selenbp1 // selenium bindi…	3.55293	0.000196405
10567580	NM_030691 // Igsf6 // immunoglobulin superfamily, member 6 // 7|7 F2-F3 // 80719 /// ENSMUST00000047194 // Igsf6 // immunoglobulin superfamily, member 6 // 7|7 F2-F3 // 80719 /// BC057951 // Igsf6 // immunoglobulin superfamily, member 6 // 7|7 F2-F3 // 80719, NA	3.54957	8.43206e-06
10482920	NM_025422 // Cd302 // CD302 antigen // 2 C1.1|2 // 66205 /// ENSMUST00000028356 // Cd302 // CD302 antigen // 2 C1.1|2 // 66205 /// BC005501 // Cd302 // CD302 antigen // 2 C1.1|2 // 66205 /// ENSMUST00000074606 // Cd302 // CD302 antigen // 2 C1.1|2 // 66205, NA	3.49278	0.00119746
10342585	---, NA	3.49107	0.0107028
10442596	NM_013759 // Sepx1 // selenoprotein X 1 // 17 A3.3|17 10.0 cM // 27361 /// ENSMUST00000115262 // Sepx1 // selenoprotein X 1 // 17 A3.3|17 10.0 cM // 27361 /// BC090646 // Sepx1 // selenoprotein X 1 // 17 A3.3|17 10.0 cM // 27361, NA	3.48943	0.00158727
10398859	NM_007421 // Adssl1 // adenylosuccinate synthetase like 1 // 12 F1|12 // 11565 /// ENSMUST00000021726 // Adssl1 // adenylosuccinate synthetase like 1 // 12 F1|12 // 11565 /// M74495 // Adssl1 // adenylosuccinate synthetase like 1 // 12 F1|12 // 11565 /// ENSMUST00000109756 // Adssl1 // adenylosuccinate synthetase like 1 // 12 F1|12 // 11565, NA	3.47271	0.0093184
10502772	NM_001081298 // Lphn2 // latrophilin 2 // 3 H3|3 // 99633 /// ENSMUST00000106128 // Lphn2 // latrophilin 2 // 3 H3|3 // 99633, NA	3.44473	0.00149216
10582997	NM_007609 // Casp4 // caspase 4, apoptosis-related cysteine peptidase // 9 A1|9 1.1 cM // 12363 /// BC061255 // Casp4 // caspase 4, apoptosis-related cysteine peptidase // 9 A1|9 1.1 cM // 12363 /// ENSMUST00000159461 // Casp4 // caspase 4, apoptosis-related cysteine peptidase // 9 A1|9 1.1 cM // 12363 /// ENSMUST00000160064 // Casp4 // caspase 4, apoptosis-related cysteine peptidase // 9 A1|9 1.…	3.44045	2.1245e-05
10517791	NM_011061 // Padi4 // peptidyl arginine deiminase, type IV // 4 E1|4 71.0 cM // 18602 /// ENSMUST00000026381 // Padi4 // peptidyl arginine deiminase, type IV // 4 E1|4 71.0 cM // 18602 /// AB013850 // Padi4 // peptidyl arginine deiminase, type IV // 4 E1|4 71.0 cM // 18602, NA	3.44036	0.00202965
10477169	NM_010495 // Id1 // inhibitor of DNA binding 1 // 2 H1|2 84.0 cM // 15901 /// ENSMUST00000038368 // Id1 // inhibitor of DNA binding 1 // 2 H1|2 84.0 cM // 15901 /// ENSMUST00000109824 // Id1 // inhibitor of DNA binding 1 // 2 H1|2 84.0 cM // 15901 /// M31885 // Id1 // inhibitor of DNA binding 1 // 2 H1|2 84.0 cM // 15901, NA	3.39772	9.1328e-05
10581813	NM_029005 // Mlkl // mixed lineage kinase domain-like // 8|8 D3 // 74568 /// ENSMUST00000120432 // Mlkl // mixed lineage kinase domain-like // 8|8 D3 // 74568 /// BC023755 // Mlkl // mixed lineage kinase domain-like // 8|8 D3 // 74568 /// ENSMUST00000056157 // Mlkl // mixed lineage kinase domain-like // 8|8 D3 // 74568, NA	3.39647	0.000400155
10492815	NM_177260 // Tmem154 // transmembrane protein 154 // 3 F1|3 // 320782 /// ENSMUST00000107682 // Tmem154 // transmembrane protein 154 // 3 F1|3 // 320782 /// BC096432 // Tmem154 // transmembrane protein 154 // 3 F1|3 // 320782 /// ENSMUST00000070636 // Tmem154 // transmembrane protein 154 // 3 F1|3 // 320782, NA	3.36707	0.00156821
10341936	---, NA	3.35705	0.00434532
10343614	---, NA	3.33711	0.00448327
10555510	NM_001143848 // Pde2a // phosphodiesterase 2A, cGMP-stimulated // 7 E3|7 // 207728 /// NM_001008548 // Pde2a // phosphodiesterase 2A, cGMP-stimulated // 7 E3|7 // 207728 /// NR_026574 // Pde2a // phosphodiesterase 2A, cGMP-stimulated // 7 E3|7 // 207728 /// NM_001143849 // Pde2a // phosphodiesterase 2A, cGMP-stimulated // 7 E3|7 // 207728 /// ENSMUST00000084894 // Pde2a // phosphodiesterase 2A, c…	3.32013	0.000443375
10341789	---, NA	3.31671	0.00189095
10344288	---, NA	3.31494	0.00580759
10358434	NM_008869 // Pla2g4a // phospholipase A2, group IVA (cytosolic, calcium-dependent) // 1 G1|1 76.0 cM // 18783 /// ENSMUST00000070200 // Pla2g4a // phospholipase A2, group IVA (cytosolic, calcium-dependent) // 1 G1|1 76.0 cM // 18783 /// BC003816 // Pla2g4a // phospholipase A2, group IVA (cytosolic, calcium-dependent) // 1 G1|1 76.0 cM // 18783, NA	3.30728	0.0082397
10418702	NM_011894 // Sh3bp5 // SH3-domain binding protein 5 (BTK-associated) // 14|14 B // 24056 /// ENSMUST00000091903 // Sh3bp5 // SH3-domain binding protein 5 (BTK-associated) // 14|14 B // 24056 /// BC053741 // Sh3bp5 // SH3-domain binding protein 5 (BTK-associated) // 14|14 B // 24056 /// ENSMUST00000140002 // Sh3bp5 // SH3-domain binding protein 5 (BTK-associated) // 14|14 B // 24056 /// ENSMUST000…	3.28278	0.000615517
10466130	NM_022430 // Ms4a8a // membrane-spanning 4-domains, subfamily A, member 8A // 19 A|19 // 64381 /// ENSMUST00000025636 // Ms4a8a // membrane-spanning 4-domains, subfamily A, member 8A // 19 A|19 // 64381 /// BC042719 // Ms4a8a // membrane-spanning 4-domains, subfamily A, member 8A // 19 A|19 // 64381, NA	3.28171	0.00168195
10490150	NM_021394 // Zbp1 // Z-DNA binding protein 1 // 2 H3|2 // 58203 /// NM_001139519 // Zbp1 // Z-DNA binding protein 1 // 2 H3|2 // 58203 /// ENSMUST00000029018 // Zbp1 // Z-DNA binding protein 1 // 2 H3|2 // 58203 /// AF136520 // Zbp1 // Z-DNA binding protein 1 // 2 H3|2 // 58203, NA	3.27753	0.00841938
10530819	NM_175606 // Hopx // HOP homeobox // 5 C3.3|5 // 74318 /// NM_001159900 // Hopx // HOP homeobox // 5 C3.3|5 // 74318 /// NM_001159901 // Hopx // HOP homeobox // 5 C3.3|5 // 74318 /// ENSMUST00000081964 // Hopx // HOP homeobox // 5 C3.3|5 // 74318 /// ENSMUST00000113453 // Hopx // HOP homeobox // 5 C3.3|5 // 74318 /// ENSMUST00000120827 // Hopx // HOP homeobox // 5 C3.3|5 // 74318 /// AF492703 // …	3.27684	3.42905e-05
10344966	NM_016923 // Ly96 // lymphocyte antigen 96 // 1 A3|1 // 17087 /// NM_001159711 // Ly96 // lymphocyte antigen 96 // 1 A3|1 // 17087 /// ENSMUST00000026881 // Ly96 // lymphocyte antigen 96 // 1 A3|1 // 17087 /// BC116785 // Ly96 // lymphocyte antigen 96 // 1 A3|1 // 17087, NA	3.27599	0.00457687
10407985	NM_181754 // Gpr141 // G protein-coupled receptor 141 // 13 A2|13 // 353346 /// ENSMUST00000065335 // Gpr141 // G protein-coupled receptor 141 // 13 A2|13 // 353346 /// BC125585 // Gpr141 // G protein-coupled receptor 141 // 13 A2|13 // 353346, NA	3.27499	0.000316183
10389231	NM_011337 // Ccl3 // chemokine (C-C motif) ligand 3 // 11 C|11 47.59 cM // 20302 /// ENSMUST00000001008 // Ccl3 // chemokine (C-C motif) ligand 3 // 11 C|11 47.59 cM // 20302 /// M23447 // Ccl3 // chemokine (C-C motif) ligand 3 // 11 C|11 47.59 cM // 20302, NA	3.27209	0.0145894
10433096	NM_008685 // Nfe2 // nuclear factor, erythroid derived 2 // 15 F3|15 61.7 cM // 18022 /// ENSMUST00000075192 // Nfe2 // nuclear factor, erythroid derived 2 // 15 F3|15 61.7 cM // 18022 /// ENSMUST00000156927 // Nfe2 // nuclear factor, erythroid derived 2 // 15 F3|15 61.7 cM // 18022 /// ENSMUST00000149111 // Nfe2 // nuclear factor, erythroid derived 2 // 15 F3|15 61.7 cM // 18022 /// ENSMUST00000…	3.26762	0.000221506
10347335	NM_013612 // Slc11a1 // solute carrier family 11 (proton-coupled divalent metal ion transporters), member 1 // 1 C3|1 39.2 cM // 18173 /// ENSMUST00000027368 // Slc11a1 // solute carrier family 11 (proton-coupled divalent metal ion transporters), member 1 // 1 C3|1 39.2 cM // 18173 /// L13732 // Slc11a1 // solute carrier family 11 (proton-coupled divalent metal ion transporters), member 1 // 1 C3…	3.26463	0.000387041
10531177	NM_177872 // Adamts3 // a disintegrin-like and metallopeptidase (reprolysin type) with thrombospondin type 1 motif, 3 // 5 E1|5 // 330119 /// NM_001081401 // Adamts3 // a disintegrin-like and metallopeptidase (reprolysin type) with thrombospondin type 1 motif, 3 // 5 E1|5 // 330119 /// ENSMUST00000061427 // Adamts3 // a disintegrin-like and metallopeptidase (reprolysin type) with thrombospondin t…	3.2506	0.0352646
10349166	NM_198028 // Serpinb10-ps // serine (or cysteine) peptidase inhibitor, clade B (ovalbumin), member 10, pseudogene // 1 E2.1|1 // 241197 /// NM_001160307 // Serpinb10-ps // serine (or cysteine) peptidase inhibitor, clade B (ovalbumin), member 10, pseudogene // 1 E2.1|1 // 241197 /// BC029736 // Serpinb10-ps // serine (or cysteine) peptidase inhibitor, clade B (ovalbumin), member 10, pseudogene // …	3.23392	0.0130339
10445826	NM_020042 // Mocs1 // molybdenum cofactor synthesis 1 // 17 C|17 // 56738 /// NM_028464 // Mocs1 // molybdenum cofactor synthesis 1 // 17 C|17 // 56738 /// ENSMUST00000024797 // Mocs1 // molybdenum cofactor synthesis 1 // 17 C|17 // 56738 /// BC027444 // Mocs1 // molybdenum cofactor synthesis 1 // 17 C|17 // 56738, NA	3.23357	0.000685726
10444747	---, NA	3.23019	0.000777322
10406270	NM_053108 // Glrx // glutaredoxin // 13 C1|13 44.0 cM // 93692 /// ENSMUST00000022082 // Glrx // glutaredoxin // 13 C1|13 44.0 cM // 93692 /// AF109314 // Glrx // glutaredoxin // 13 C1|13 44.0 cM // 93692, NA	3.20695	1.52413e-05
10574027	NM_013602 // Mt1 // metallothionein 1 // 8 C5|8 45.0 cM // 17748 /// ENSMUST00000034215 // Mt1 // metallothionein 1 // 8 C5|8 45.0 cM // 17748 /// BC027262 // Mt1 // metallothionein 1 // 8 C5|8 45.0 cM // 17748 /// ENSMUST00000062980 // Mt1 // metallothionein 1 // 8 C5|8 45.0 cM // 17748, NA	3.19754	0.0314509
10501235	NM_026764 // Gstm4 // glutathione S-transferase, mu 4 // 3 F2.3|3 // 14865 /// NM_001160411 // Gstm4 // glutathione S-transferase, mu 4 // 3 F2.3|3 // 14865 /// ENSMUST00000029489 // Gstm4 // glutathione S-transferase, mu 4 // 3 F2.3|3 // 14865 /// ENSMUST00000116285 // Gstm4 // glutathione S-transferase, mu 4 // 3 F2.3|3 // 14865 /// ENSMUST00000106670 // Gstm4 // glutathione S-transferase, mu 4…	3.1933	8.42356e-05
10554789	NM_009982 // Ctsc // cathepsin C // 7|7 D3-E1.1 // 13032 /// ENSMUST00000032779 // Ctsc // cathepsin C // 7|7 D3-E1.1 // 13032 /// U74683 // Ctsc // cathepsin C // 7|7 D3-E1.1 // 13032, NA	3.17953	0.000697543
10340830	---, NA	3.17506	0.0198366
10342347	---, NA	3.15986	0.0462749
10490838	NM_010634 // Fabp5 // fatty acid binding protein 5, epidermal // 3|3 A1-3 // 16592 /// ENSMUST00000029046 // Fabp5 // fatty acid binding protein 5, epidermal // 3|3 A1-3 // 16592 /// X70100 // Fabp5 // fatty acid binding protein 5, epidermal // 3|3 A1-3 // 16592 /// ENSMUST00000072582 // Fabp5l2 // fatty acid binding protein 5-like 2 // 18 A1|18 // 622384, NA	3.15449	0.00302097
10339022	---, NA	3.13632	0.0340437
10341304	---, NA	3.13361	0.0441797
10392010	AK153679 // 1700081L11Rik // RIKEN cDNA 1700081L11 gene // 11 E1|11 // 76719 /// AK171412 // 1700081L11Rik // RIKEN cDNA 1700081L11 gene // 11 E1|11 // 76719, NA	3.11909	0.0024203
10593671	NM_172771 // Dmxl2 // Dmx-like 2 // 9|9 C // 235380 /// ENSMUST00000114362 // Dmxl2 // Dmx-like 2 // 9|9 C // 235380 /// ENSMUST00000118600 // Dmxl2 // Dmx-like 2 // 9|9 C // 235380 /// ENSMUST00000047765 // Dmxl2 // Dmx-like 2 // 9|9 C // 235380 /// AK173043 // Dmxl2 // Dmx-like 2 // 9|9 C // 235380 /// ENSMUST00000131452 // Dmxl2 // Dmx-like 2 // 9|9 C // 235380 /// ENSMUST00000118163 // Dmxl2 …	3.11564	0.000181444
10379636	NM_011410 // Slfn4 // schlafen 4 // 11 C|11 // 20558 /// ENSMUST00000000208 // Slfn4 // schlafen 4 // 11 C|11 // 20558 /// BC044865 // Slfn4 // schlafen 4 // 11 C|11 // 20558, NA	3.10931	0.00349649
10511363	NM_001002927 // Penk // preproenkephalin // 4 A1|4 0.8 cM // 18619 /// ENSMUST00000070375 // Penk // preproenkephalin // 4 A1|4 0.8 cM // 18619 /// ENSMUST00000108381 // Penk // preproenkephalin // 4 A1|4 0.8 cM // 18619 /// M55181 // Penk // preproenkephalin // 4 A1|4 0.8 cM // 18619 /// ENSMUST00000133567 // Penk // preproenkephalin // 4 A1|4 0.8 cM // 18619, NA	3.1055	0.00085419
10577882	NM_029884 // Hgsnat // heparan-alpha-glucosaminide N-acetyltransferase // 8 A2|8 8.0 cM // 52120 /// ENSMUST00000037609 // Hgsnat // heparan-alpha-glucosaminide N-acetyltransferase // 8 A2|8 8.0 cM // 52120 /// BC024084 // Hgsnat // heparan-alpha-glucosaminide N-acetyltransferase // 8 A2|8 8.0 cM // 52120, NA	3.10308	0.00015188
10566585	ENSMUST00000098144 // Gm1966 // predicted gene 1966 // 7 E3|7 // 434223, NA	3.09881	0.000455886
10367673	NM_001033253 // Plekhg1 // pleckstrin homology domain containing, family G (with RhoGef domain) member 1 // 10 A1|10 // 213783 /// NM_001159942 // Plekhg1 // pleckstrin homology domain containing, family G (with RhoGef domain) member 1 // 10 A1|10 // 213783 /// ENSMUST00000120274 // Plekhg1 // pleckstrin homology domain containing, family G (with RhoGef domain) member 1 // 10 A1|10 // 213783 /// …	3.09032	0.0018212
10343190	---, NA	3.08784	0.00714531
10445781	NM_031254 // Trem2 // triggering receptor expressed on myeloid cells 2 // 17 C|17 // 83433 /// ENSMUST00000024791 // Trem2 // triggering receptor expressed on myeloid cells 2 // 17 C|17 // 83433 /// BC052784 // Trem2 // triggering receptor expressed on myeloid cells 2 // 17 C|17 // 83433 /// ENSMUST00000113237 // Trem2 // triggering receptor expressed on myeloid cells 2 // 17 C|17 // 83433, NA	3.08441	0.00022489
10445241	NM_178589 // Tnfrsf21 // tumor necrosis factor receptor superfamily, member 21 // 17|17 C // 94185 /// ENSMUST00000024708 // Tnfrsf21 // tumor necrosis factor receptor superfamily, member 21 // 17|17 C // 94185 /// BC016420 // Tnfrsf21 // tumor necrosis factor receptor superfamily, member 21 // 17|17 C // 94185, NA	3.07764	2.73347e-05
10375123	ENSMUST00000101381 // C530030P08Rik // RIKEN cDNA C530030P08 gene // --- // 97730, NA	3.06085	0.0261622
10560618	NM_007469 // Apoc1 // apolipoprotein C-I // 7 A3|7 4.0 cM // 11812 /// NM_001110009 // Apoc1 // apolipoprotein C-I // 7 A3|7 4.0 cM // 11812 /// ENSMUST00000045035 // Apoc1 // apolipoprotein C-I // 7 A3|7 4.0 cM // 11812 /// ENSMUST00000108451 // Apoc1 // apolipoprotein C-I // 7 A3|7 4.0 cM // 11812 /// BC019398 // Apoc1 // apolipoprotein C-I // 7 A3|7 4.0 cM // 11812, NA	3.04954	0.000374693
10548375	NM_020008 // Clec7a // C-type lectin domain family 7, member a // 6 F3|6 // 56644 /// ENSMUST00000112076 // Clec7a // C-type lectin domain family 7, member a // 6 F3|6 // 56644 /// AF262985 // Clec7a // C-type lectin domain family 7, member a // 6 F3|6 // 56644, NA	3.04032	0.000135208
10518570	NM_001081274 // Pgd // phosphogluconate dehydrogenase // 4 E2|4 77.6 cM // 110208 /// ENSMUST00000084124 // Pgd // phosphogluconate dehydrogenase // 4 E2|4 77.6 cM // 110208 /// BC008646 // Pgd // phosphogluconate dehydrogenase // 4 E2|4 77.6 cM // 110208, NA	3.03925	1.10606e-05
10361995	NM_027930 // Fam54a // family with sequence similarity 54, member A // 10 A3|10 // 71804 /// ENSMUST00000020167 // Fam54a // family with sequence similarity 54, member A // 10 A3|10 // 71804 /// BC019132 // Fam54a // family with sequence similarity 54, member A // 10 A3|10 // 71804, NA	3.03811	0.00140937
10599581	NM_133729 // 2610018G03Rik // RIKEN cDNA 2610018G03 gene // X|X A3.3 // 70415 /// ENSMUST00000033444 // 2610018G03Rik // RIKEN cDNA 2610018G03 gene // X|X A3.3 // 70415 /// BC005708 // 2610018G03Rik // RIKEN cDNA 2610018G03 gene // X|X A3.3 // 70415, NA	3.02922	0.000345167
10360382	NM_008329 // Ifi204 // interferon activated gene 204 // 1 H3|1 95.2 cM // 15951 /// NM_001033450 // Mnda // myeloid cell nuclear differentiation antigen // 1 H3|1 // 381308 /// ENSMUST00000009340 // Mnda // myeloid cell nuclear differentiation antigen // 1 H3|1 // 381308 /// M31419 // Ifi204 // interferon activated gene 204 // 1 H3|1 95.2 cM // 15951 /// BC132314 // Mnda // myeloid cell nuclear d…	3.01572	0.00183729
10341250	---, NA	3.01273	0.01825
10404496	NM_020282 // Nqo2 // NAD(P)H dehydrogenase, quinone 2 // 13 A4|13 13.8 cM // 18105 /// NM_001163241 // Nqo2 // NAD(P)H dehydrogenase, quinone 2 // 13 A4|13 13.8 cM // 18105 /// NM_001163239 // Nqo2 // NAD(P)H dehydrogenase, quinone 2 // 13 A4|13 13.8 cM // 18105 /// NM_001163242 // Nqo2 // NAD(P)H dehydrogenase, quinone 2 // 13 A4|13 13.8 cM // 18105 /// ENSMUST00000021843 // Nqo2 // NAD(P)H dehy…	3.01217	3.88596e-05
10487508	NR_028591 // Gm14005 // predicted gene 14005 // 2 F1|2 // 100043424, NA	3.01159	0.00463819
10344173	---, NA	3.00927	0.00344518
10341273	---, NA	3.0025	0.0103592
10420254	NM_008572 // Mcpt8 // mast cell protease 8 // 14 C3|14 20.0 cM // 17231 /// ENSMUST00000015594 // Mcpt8 // mast cell protease 8 // 14 C3|14 20.0 cM // 17231 /// BC119342 // Mcpt8 // mast cell protease 8 // 14 C3|14 20.0 cM // 17231, NA	2.97699	0.0197836
10500335	NM_010186 // Fcgr1 // Fc receptor, IgG, high affinity I // 3 F2.1|3 45.2 cM // 14129 /// ENSMUST00000029748 // Fcgr1 // Fc receptor, IgG, high affinity I // 3 F2.1|3 45.2 cM // 14129 /// M31314 // Fcgr1 // Fc receptor, IgG, high affinity I // 3 F2.1|3 45.2 cM // 14129 /// ENSMUST00000090775 // Fcgr1 // Fc receptor, IgG, high affinity I // 3 F2.1|3 45.2 cM // 14129, NA	2.97199	0.0381217
10496592	NM_010260 // Gbp2 // guanylate binding protein 2 // 3 H1|3 67.4 cM // 14469 /// ENSMUST00000029937 // Gbp2 // guanylate binding protein 2 // 3 H1|3 67.4 cM // 14469 /// AF077007 // Gbp2 // guanylate binding protein 2 // 3 H1|3 67.4 cM // 14469, NA	2.9412	0.000923599
10518300	NM_011610 // Tnfrsf1b // tumor necrosis factor receptor superfamily, member 1b // 4 E1|4 75.5 cM // 21938 /// ENSMUST00000030336 // Tnfrsf1b // tumor necrosis factor receptor superfamily, member 1b // 4 E1|4 75.5 cM // 21938 /// M59378 // Tnfrsf1b // tumor necrosis factor receptor superfamily, member 1b // 4 E1|4 75.5 cM // 21938 /// ENSMUST00000143055 // Tnfrsf1b // tumor necrosis factor recepto…	2.93458	0.00623788
10340659	---, NA	2.9163	0.0446269
10415392	NM_008519 // Ltb4r1 // leukotriene B4 receptor 1 // 14 C3|14 20.5 cM // 16995 /// ENSMUST00000057569 // Ltb4r1 // leukotriene B4 receptor 1 // 14 C3|14 20.5 cM // 16995 /// AF044030 // Ltb4r1 // leukotriene B4 receptor 1 // 14 C3|14 20.5 cM // 16995, NA	2.909	2.20017e-05
10567995	NM_019738 // Nupr1 // nuclear protein 1 // 7 F4|7 // 56312 /// ENSMUST00000032961 // Nupr1 // nuclear protein 1 // 7 F4|7 // 56312 /// BC002109 // Nupr1 // nuclear protein 1 // 7 F4|7 // 56312, NA	2.9026	0.00119683
10339195	---, NA	2.90014	0.00169458
10343144	---, NA	2.8965	0.0368232
10338239	---, NA	2.89312	0.0113771
10341371	---, NA	2.89221	0.0106729
10339109	---, NA	2.88528	0.00587085
10499854	NM_011309 // S100a1 // S100 calcium binding protein A1 // 3 F1-F2|3 43.6 cM // 20193 /// ENSMUST00000060738 // S100a1 // S100 calcium binding protein A1 // 3 F1-F2|3 43.6 cM // 20193 /// BC005590 // S100a1 // S100 calcium binding protein A1 // 3 F1-F2|3 43.6 cM // 20193 /// ENSMUST00000107341 // S100a1 // S100 calcium binding protein A1 // 3 F1-F2|3 43.6 cM // 20193, NA	2.87483	0.00120653
10433145	NM_028797 // Gtsf1 // gametocyte specific factor 1 // 15 F3|15 // 74174 /// ENSMUST00000023129 // Gtsf1 // gametocyte specific factor 1 // 15 F3|15 // 74174 /// ENSMUST00000136480 // Gtsf1 // gametocyte specific factor 1 // 15 F3|15 // 74174 /// ENSMUST00000153930 // Gtsf1 // gametocyte specific factor 1 // 15 F3|15 // 74174 /// ENSMUST00000146675 // Gtsf1 // gametocyte specific factor 1 // 15 F3…	2.86247	0.000968601
10478890	NM_009883 // Cebpb // CCAAT/enhancer binding protein (C/EBP), beta // 2 H3|2 95.5 cM // 12608 /// ENSMUST00000070642 // Cebpb // CCAAT/enhancer binding protein (C/EBP), beta // 2 H3|2 95.5 cM // 12608 /// M61007 // Cebpb // CCAAT/enhancer binding protein (C/EBP), beta // 2 H3|2 95.5 cM // 12608, NA	2.86188	5.57546e-05
10572880	NM_011622 // Tom1 // target of myb1 homolog (chicken) // 8 C1|8 // 21968 /// NM_001136259 // Tom1 // target of myb1 homolog (chicken) // 8 C1|8 // 21968 /// ENSMUST00000078847 // Tom1 // target of myb1 homolog (chicken) // 8 C1|8 // 21968 /// BC093520 // Tom1 // target of myb1 homolog (chicken) // 8 C1|8 // 21968, NA	2.86099	7.9295e-06
10343668	---, NA	2.86013	0.0452544
10485633	ENSMUST00000099651 // Gm10796 // predicted gene 10796 // --- // 100038694, NA	2.85926	0.0115758
10342765	---, NA	2.85519	0.0110917
10464425	NM_018869 // Grk5 // G protein-coupled receptor kinase 5 // 19 D3|19 55.0 cM // 14773 /// ENSMUST00000003313 // Grk5 // G protein-coupled receptor kinase 5 // 19 D3|19 55.0 cM // 14773 /// AF040746 // Grk5 // G protein-coupled receptor kinase 5 // 19 D3|19 55.0 cM // 14773, NA	2.85255	0.0012758
10363000	NM_001037741 // Gpx4 // glutathione peroxidase 4 // 10 C1|10 43.0 cM // 625249 /// NM_008162 // Gpx4 // glutathione peroxidase 4 // 10 C1|10 43.0 cM // 625249 /// ENSMUST00000097227 // Gpx4 // glutathione peroxidase 4 // 10 C1|10 43.0 cM // 625249 /// ENSMUST00000105372 // Gpx4 // glutathione peroxidase 4 // 10 C1|10 43.0 cM // 625249 /// AF045768 // Gpx4 // glutathione peroxidase 4 // 10 C1|10 4…	2.85204	0.00147677
10566438	NM_199009 // Fam160a2 // family with sequence similarity 160, member A2 // 7 E3|7 // 74349 /// BC063093 // Fam160a2 // family with sequence similarity 160, member A2 // 7 E3|7 // 74349 /// ENSMUST00000137158 // Fam160a2 // family with sequence similarity 160, member A2 // 7 E3|7 // 74349 /// ENSMUST00000048079 // Fam160a2 // family with sequence similarity 160, member A2 // 7 E3|7 // 74349 /// EN…	2.82543	0.000706308
10434778	NM_023386 // Rtp4 // receptor transporter protein 4 // 16 B1|16 // 67775 /// ENSMUST00000038423 // Rtp4 // receptor transporter protein 4 // 16 B1|16 // 67775 /// BC024872 // Rtp4 // receptor transporter protein 4 // 16 B1|16 // 67775, NA	2.82258	0.0164025
10497441	NM_013755 // Gyg // glycogenin // 3 A2|3 12.5 cM // 27357 /// ENSMUST00000118015 // Gyg // glycogenin // 3 A2|3 12.5 cM // 27357 /// BC029903 // Gyg // glycogenin // 3 A2|3 12.5 cM // 27357, NA	2.82151	0.00612898
10445293	NM_013737 // Pla2g7 // phospholipase A2, group VII (platelet-activating factor acetylhydrolase, plasma) // 17|17 C // 27226 /// ENSMUST00000024706 // Pla2g7 // phospholipase A2, group VII (platelet-activating factor acetylhydrolase, plasma) // 17|17 C // 27226 /// BC010726 // Pla2g7 // phospholipase A2, group VII (platelet-activating factor acetylhydrolase, plasma) // 17|17 C // 27226 /// ENSMUST…	2.82072	0.013144
10342483	---, NA	2.81655	0.0102644
10508734	NM_001081211 // Ptafr // platelet-activating factor receptor // 4 D2.2|4 62.4 cM // 19204 /// ENSMUST00000070690 // Ptafr // platelet-activating factor receptor // 4 D2.2|4 62.4 cM // 19204, NA	2.80168	0.00507817
10483163	NM_016719 // Grb14 // growth factor receptor bound protein 14 // 2 C1.3|2 // 50915 /// ENSMUST00000028252 // Grb14 // growth factor receptor bound protein 14 // 2 C1.3|2 // 50915 /// AF155647 // Grb14 // growth factor receptor bound protein 14 // 2 C1.3|2 // 50915 /// ENSMUST00000112441 // Grb14 // growth factor receptor bound protein 14 // 2 C1.3|2 // 50915 /// ENSMUST00000156765 // Grb14 // gro…	2.80079	0.00123216
10413152	NM_028275 // 1700112E06Rik // RIKEN cDNA 1700112E06 gene // 14|14 B // 76633, NA	2.79238	0.0143485
10343786	---, NA	2.78145	0.00104803
10340805	---, NA	2.77695	0.0189554
10338345	---, NA	2.75231	0.00223163
10341275	---, NA	2.75007	0.0133889
10570201	NM_015804 // Atp11a // ATPase, class VI, type 11A // 8|8 A2 // 50770 /// ENSMUST00000091237 // Atp11a // ATPase, class VI, type 11A // 8|8 A2 // 50770 /// AK173088 // Atp11a // ATPase, class VI, type 11A // 8|8 A2 // 50770 /// ENSMUST00000133338 // Atp11a // ATPase, class VI, type 11A // 8|8 A2 // 50770 /// ENSMUST00000066838 // Atp11a // ATPase, class VI, type 11A // 8|8 A2 // 50770, NA	2.7436	0.000207186
10343488	---, NA	2.74048	0.00599065
10593449	NM_001033534 // Layn // layilin // 9 A5.3|9 // 244864 /// ENSMUST00000098782 // Layn // layilin // 9 A5.3|9 // 244864 /// BC139816 // Layn // layilin // 9 A5.3|9 // 244864 /// ENSMUST00000073452 // Layn // layilin // 9 A5.3|9 // 244864, NA	2.7378	0.00952077
10466314	---, NA	2.73102	0.000445403
10342410	---, NA	2.72889	0.01364
10359161	NM_009230 // Soat1 // sterol O-acyltransferase 1 // 1 G3|1 81.6 cM // 20652 /// ENSMUST00000051396 // Soat1 // sterol O-acyltransferase 1 // 1 G3|1 81.6 cM // 20652 /// DQ903181 // Soat1 // sterol O-acyltransferase 1 // 1 G3|1 81.6 cM // 20652, NA	2.71636	0.000561231
10343328	---, NA	2.71486	0.0378301
10342404	---, NA	2.695	0.0441721
10443494	NM_023734 // Pi16 // peptidase inhibitor 16 // 17|17 B1 // 74116 /// ENSMUST00000114701 // Pi16 // peptidase inhibitor 16 // 17|17 B1 // 74116 /// AB046537 // Pi16 // peptidase inhibitor 16 // 17|17 B1 // 74116 /// ENSMUST00000024808 // Pi16 // peptidase inhibitor 16 // 17|17 B1 // 74116 /// ENSMUST00000114698 // Pi16 // peptidase inhibitor 16 // 17|17 B1 // 74116, NA	2.69229	0.000427385
10445428	---, NA	2.687	0.0494975
10344446	---, NA	2.6864	0.0182238
10500837	NM_133865 // Dclre1b // DNA cross-link repair 1B, PSO2 homolog (S. cerevisiae) // 3 F2.2|3 // 140917 /// NM_001025312 // Dclre1b // DNA cross-link repair 1B, PSO2 homolog (S. cerevisiae) // 3 F2.2|3 // 140917 /// ENSMUST00000029435 // Dclre1b // DNA cross-link repair 1B, PSO2 homolog (S. cerevisiae) // 3 F2.2|3 // 140917 /// ENSMUST00000106833 // Dclre1b // DNA cross-link repair 1B, PSO2 homolog …	2.68562	0.000168286
10541670	NM_181344 // C1rl // complement component 1, r subcomponent-like // 6 F2|6 // 232371 /// ENSMUST00000049124 // C1rl // complement component 1, r subcomponent-like // 6 F2|6 // 232371 /// BC070472 // C1rl // complement component 1, r subcomponent-like // 6 F2|6 // 232371, NA	2.67756	0.00222443
10550956	NM_023154 // Ethe1 // ethylmalonic encephalopathy 1 // 7 A3|7 // 66071 /// ENSMUST00000077191 // Ethe1 // ethylmalonic encephalopathy 1 // 7 A3|7 // 66071 /// BC094044 // Ethe1 // ethylmalonic encephalopathy 1 // 7 A3|7 // 66071, NA	2.67674	0.000139488
10343416	---, NA	2.66919	0.0481635
10351182	NM_011345 // Sele // selectin, endothelial cell // 1 H2.2|1 86.6 cM // 20339 /// ENSMUST00000027874 // Sele // selectin, endothelial cell // 1 H2.2|1 86.6 cM // 20339 /// M87862 // Sele // selectin, endothelial cell // 1 H2.2|1 86.6 cM // 20339, NA	2.65891	0.00319616
10414262	NM_007895 // Ear2 // eosinophil-associated, ribonuclease A family, member 2 // 14 C1|14 // 13587 /// ENSMUST00000074839 // Ear2 // eosinophil-associated, ribonuclease A family, member 2 // 14 C1|14 // 13587 /// AF306665 // Ear2 // eosinophil-associated, ribonuclease A family, member 2 // 14 C1|14 // 13587 /// AF306665 // Ear2 // eosinophil-associated, ribonuclease A family, member 2 // 14 C1|14 /…	2.65019	0.0313024
10415784	NM_001164220 // Trim13 // tripartite motif-containing 13 // 14 D1|14 // 66597 /// NM_023233 // Trim13 // tripartite motif-containing 13 // 14 D1|14 // 66597 /// ENSMUST00000039562 // Trim13 // tripartite motif-containing 13 // 14 D1|14 // 66597 /// BC138576 // Trim13 // tripartite motif-containing 13 // 14 D1|14 // 66597, NA	2.64389	0.0208021
10342185	---, NA	2.64321	0.00211535
10375677	NR_029769 // Mir340 // microRNA 340 // 11|11 // 723845, NA	2.64316	0.0269489
10561008	NM_001039185 // Ceacam1 // carcinoembryonic antigen-related cell adhesion molecule 1 // 7 A3|7 5.5 cM // 26365 /// NM_001039186 // Ceacam1 // carcinoembryonic antigen-related cell adhesion molecule 1 // 7 A3|7 5.5 cM // 26365 /// NM_011926 // Ceacam1 // carcinoembryonic antigen-related cell adhesion molecule 1 // 7 A3|7 5.5 cM // 26365 /// NM_001039187 // Ceacam1 // carcinoembryonic antigen-relat…	2.63937	0.000337327
10388086	NR_027858 // Nlrp1c-ps // NLR family, pyrin domain containing 1C, pseudogene // 11 B4|11 // 627984 /// DQ117602 // Nlrp1c-ps // NLR family, pyrin domain containing 1C, pseudogene // 11 B4|11 // 627984 /// ENSMUST00000063584 // Nlrp1c-ps // NLR family, pyrin domain containing 1C, pseudogene // 11 B4|11 // 627984, NA	2.63723	9.29014e-06
10368175	NM_013875 // Pde7b // phosphodiesterase 7B // 10 A3|10 // 29863 /// ENSMUST00000020165 // Pde7b // phosphodiesterase 7B // 10 A3|10 // 29863 /// AJ251859 // Pde7b // phosphodiesterase 7B // 10 A3|10 // 29863, NA	2.63591	0.000345312
10496580	NM_018734 // Gbp3 // guanylate binding protein 3 // 3 H1|3 // 55932 /// ENSMUST00000029935 // Gbp3 // guanylate binding protein 3 // 3 H1|3 // 55932 /// ENSMUST00000106222 // Gbp3 // guanylate binding protein 3 // 3 H1|3 // 55932 /// ENSMUST00000106221 // Gbp3 // guanylate binding protein 3 // 3 H1|3 // 55932 /// BC019195 // Gbp3 // guanylate binding protein 3 // 3 H1|3 // 55932 /// ENSMUST000001…	2.63495	0.000211718
10368720	NM_001114332 // Slc16a10 // solute carrier family 16 (monocarboxylic acid transporters), member 10 // 10 B1|10 // 72472 /// NM_028247 // Slc16a10 // solute carrier family 16 (monocarboxylic acid transporters), member 10 // 10 B1|10 // 72472 /// ENSMUST00000092566 // Slc16a10 // solute carrier family 16 (monocarboxylic acid transporters), member 10 // 10 B1|10 // 72472 /// BC052877 // Slc16a10 // …	2.63236	4.51525e-05
10420668	NR_029733 // Mir15a // microRNA 15a // 14|14 // 387174, NA	2.62431	0.0225767
10373768	NM_053267 // Selm // selenoprotein M // 11 A1|11 // 114679 /// ENSMUST00000094469 // Selm // selenoprotein M // 11 A1|11 // 114679 /// AY043488 // Selm // selenoprotein M // 11 A1|11 // 114679, NA	2.62191	0.00322368
10392796	NM_199221 // Cd300lb // CD300 antigen like family member B // 11 E2|11 // 217304 /// ENSMUST00000106581 // Cd300lb // CD300 antigen like family member B // 11 E2|11 // 217304 /// ENSMUST00000074300 // Cd300lb // CD300 antigen like family member B // 11 E2|11 // 217304 /// AY996128 // Cd300lb // CD300 antigen like family member B // 11 E2|11 // 217304, NA	2.61909	4.59456e-05
10343208	---, NA	2.61827	0.00665112
10491106	NM_001164056 // Pld1 // phospholipase D1 // 3 A3|3 10.5 cM // 18805 /// NM_008875 // Pld1 // phospholipase D1 // 3 A3|3 10.5 cM // 18805 /// ENSMUST00000120834 // Pld1 // phospholipase D1 // 3 A3|3 10.5 cM // 18805 /// ENSMUST00000067757 // Pld1 // phospholipase D1 // 3 A3|3 10.5 cM // 18805 /// U87868 // Pld1 // phospholipase D1 // 3 A3|3 10.5 cM // 18805 /// ENSMUST00000067776 // Pld1 // phosph…	2.61789	0.000526036
10340153	---, NA	2.61148	0.0319786
10363224	NM_021272 // Fabp7 // fatty acid binding protein 7, brain // 10 B4|10 // 12140 /// ENSMUST00000020024 // Fabp7 // fatty acid binding protein 7, brain // 10 B4|10 // 12140 /// BC057090 // Fabp7 // fatty acid binding protein 7, brain // 10 B4|10 // 12140, NA	2.60391	0.034743
10411595	NM_010872 // Naip2 // NLR family, apoptosis inhibitory protein 2 // 13 D1|13 54.0 cM // 17948 /// NM_001126182 // Naip2 // NLR family, apoptosis inhibitory protein 2 // 13 D1|13 54.0 cM // 17948 /// AF135490 // Naip2 // NLR family, apoptosis inhibitory protein 2 // 13 D1|13 54.0 cM // 17948, NA	2.59517	4.62213e-05
10355214	NM_010497 // Idh1 // isocitrate dehydrogenase 1 (NADP+), soluble // 1 C2|1 29.8 cM // 15926 /// NM_001111320 // Idh1 // isocitrate dehydrogenase 1 (NADP+), soluble // 1 C2|1 29.8 cM // 15926 /// ENSMUST00000097709 // Idh1 // isocitrate dehydrogenase 1 (NADP+), soluble // 1 C2|1 29.8 cM // 15926 /// BC088986 // Idh1 // isocitrate dehydrogenase 1 (NADP+), soluble // 1 C2|1 29.8 cM // 15926 /// ENSM…	2.59106	4.93189e-05
10585699	NM_010634 // Fabp5 // fatty acid binding protein 5, epidermal // 3|3 A1-3 // 16592 /// ENSMUST00000029046 // Fabp5 // fatty acid binding protein 5, epidermal // 3|3 A1-3 // 16592 /// X70100 // Fabp5 // fatty acid binding protein 5, epidermal // 3|3 A1-3 // 16592 /// ENSMUST00000072582 // Fabp5l2 // fatty acid binding protein 5-like 2 // 18 A1|18 // 622384, NA	2.58809	0.00227082
10350742	NM_011882 // Rnasel // ribonuclease L (2', 5'-oligoisoadenylate synthetase-dependent) // 1|1 G2 // 24014 /// ENSMUST00000086209 // Rnasel // ribonuclease L (2', 5'-oligoisoadenylate synthetase-dependent) // 1|1 G2 // 24014 /// AF281045 // Rnasel // ribonuclease L (2', 5'-oligoisoadenylate synthetase-dependent) // 1|1 G2 // 24014, NA	2.57702	1.41623e-05
10397346	NM_010234 // Fos // FBJ osteosarcoma oncogene // 12 D2|12 40.0 cM // 14281 /// ENSMUST00000021674 // Fos // FBJ osteosarcoma oncogene // 12 D2|12 40.0 cM // 14281 /// BC029814 // Fos // FBJ osteosarcoma oncogene // 12 D2|12 40.0 cM // 14281, NA	2.57483	0.000122326
10344115	---, NA	2.57462	0.00669687
10363445	NM_028732 // 4632428N05Rik // RIKEN cDNA 4632428N05 gene // 10 B4|10 // 74048 /// NM_001159572 // 4632428N05Rik // RIKEN cDNA 4632428N05 gene // 10 B4|10 // 74048 /// ENSMUST00000020301 // 4632428N05Rik // RIKEN cDNA 4632428N05 gene // 10 B4|10 // 74048 /// BC003967 // 4632428N05Rik // RIKEN cDNA 4632428N05 gene // 10 B4|10 // 74048 /// ENSMUST00000105460 // 4632428N05Rik // RIKEN cDNA 4632428N05…	2.57148	9.35003e-05
10534940	NM_001024932 // Pilrb2 // paired immunoglobin-like type 2 receptor beta 2 // 5 G2|5 // 545812 /// ENSMUST00000085889 // Pilrb2 // paired immunoglobin-like type 2 receptor beta 2 // 5 G2|5 // 545812 /// BC147406 // Pilrb2 // paired immunoglobin-like type 2 receptor beta 2 // 5 G2|5 // 545812 /// BC145880 // Pilrb1 // paired immunoglobin-like type 2 receptor beta 1 // 5 G2|5 // 170741 /// ENSMUST00…	2.57011	0.0069731
10462618	NM_010501 // Ifit3 // interferon-induced protein with tetratricopeptide repeats 3 // 19|19 C3 // 15959 /// ENSMUST00000102825 // Ifit3 // interferon-induced protein with tetratricopeptide repeats 3 // 19|19 C3 // 15959 /// BC089563 // Ifit3 // interferon-induced protein with tetratricopeptide repeats 3 // 19|19 C3 // 15959, NA	2.56933	0.00664737
10342320	---, NA	2.56219	0.00205385
10339709	---, NA	2.55912	0.0205391
10340484	---, NA	2.55781	0.00308467
10526947	NM_177000 // C130050O18Rik // RIKEN cDNA C130050O18 gene // 5 G2|5 // 319772 /// ENSMUST00000052176 // C130050O18Rik // RIKEN cDNA C130050O18 gene // 5 G2|5 // 319772 /// BC100320 // C130050O18Rik // RIKEN cDNA C130050O18 gene // 5 G2|5 // 319772, NA	2.55471	0.000746338
10378068	NM_001037713 // Xaf1 // XIAP associated factor 1 // 11 B4|11 // 327959 /// ENSMUST00000146233 // Xaf1 // XIAP associated factor 1 // 11 B4|11 // 327959 /// ENSMUST00000094042 // Xaf1 // XIAP associated factor 1 // 11 B4|11 // 327959 /// ENSMUST00000094041 // Xaf1 // XIAP associated factor 1 // 11 B4|11 // 327959, NA	2.5531	0.0011634
10582390	NM_009698 // Aprt // adenine phosphoribosyl transferase // 8 E1|8 67.0 cM // 11821 /// ENSMUST00000006764 // Aprt // adenine phosphoribosyl transferase // 8 E1|8 67.0 cM // 11821 /// M11310 // Aprt // adenine phosphoribosyl transferase // 8 E1|8 67.0 cM // 11821, NA	2.55283	0.000220979
10404996	NM_013610 // Ninj1 // ninjurin 1 // 13 A5|13 // 18081 /// ENSMUST00000049022 // Ninj1 // ninjurin 1 // 13 A5|13 // 18081 /// U91513 // Ninj1 // ninjurin 1 // 13 A5|13 // 18081 /// ENSMUST00000131280 // Ninj1 // ninjurin 1 // 13 A5|13 // 18081, NA	2.54759	0.000279527
10403604	NM_010748 // Lyst // lysosomal trafficking regulator // 13 A1|13 7.0 cM // 17101 /// ENSMUST00000110559 // Lyst // lysosomal trafficking regulator // 13 A1|13 7.0 cM // 17101 /// U70015 // Lyst // lysosomal trafficking regulator // 13 A1|13 7.0 cM // 17101 /// ENSMUST00000050664 // Lyst // lysosomal trafficking regulator // 13 A1|13 7.0 cM // 17101, NA	2.54639	0.000340568
10450496	NM_010734 // Lst1 // leukocyte specific transcript 1 // 17 B1|17 19.06 cM // 16988 /// ENSMUST00000097336 // Lst1 // leukocyte specific transcript 1 // 17 B1|17 19.06 cM // 16988 /// BC086881 // Lst1 // leukocyte specific transcript 1 // 17 B1|17 19.06 cM // 16988 /// ENSMUST00000113924 // Lst1 // leukocyte specific transcript 1 // 17 B1|17 19.06 cM // 16988 /// ENSMUST00000113923 // Lst1 // leuk…	2.54126	0.00235439
10338863	---, NA	2.54029	0.00173951
10338808	---, NA	2.53561	0.0220212
10383799	NM_015749 // Tcn2 // transcobalamin 2 // 11 A1|11 3.0 cM // 21452 /// NM_001130458 // Tcn2 // transcobalamin 2 // 11 A1|11 3.0 cM // 21452 /// NM_001130459 // Tcn2 // transcobalamin 2 // 11 A1|11 3.0 cM // 21452 /// ENSMUST00000109993 // Tcn2 // transcobalamin 2 // 11 A1|11 3.0 cM // 21452 /// ENSMUST00000109989 // Tcn2 // transcobalamin 2 // 11 A1|11 3.0 cM // 21452 /// ENSMUST00000109990 // Tcn…	2.53197	0.003658
10375145	NM_010696 // Lcp2 // lymphocyte cytosolic protein 2 // 11 A4|11 // 16822 /// ENSMUST00000052413 // Lcp2 // lymphocyte cytosolic protein 2 // 11 A4|11 // 16822 /// BC006948 // Lcp2 // lymphocyte cytosolic protein 2 // 11 A4|11 // 16822 /// ENSMUST00000109329 // Lcp2 // lymphocyte cytosolic protein 2 // 11 A4|11 // 16822, NA	2.52823	0.00353646
10412258	---, NA	2.52667	0.0117176
10342327	---, NA	2.51816	0.0230261
10342039	---, NA	2.51646	0.00263529
10531415	NM_021274 // Cxcl10 // chemokine (C-X-C motif) ligand 10 // 5 E2|5 53.0 cM // 15945 /// BC030067 // Cxcl10 // chemokine (C-X-C motif) ligand 10 // 5 E2|5 53.0 cM // 15945, NA	2.5116	0.00105551
10534935	NM_133209 // Pilrb1 // paired immunoglobin-like type 2 receptor beta 1 // 5 G2|5 // 170741 /// ENSMUST00000110978 // Pilrb1 // paired immunoglobin-like type 2 receptor beta 1 // 5 G2|5 // 170741 /// BC145880 // Pilrb1 // paired immunoglobin-like type 2 receptor beta 1 // 5 G2|5 // 170741 /// ENSMUST00000085891 // Pilrb1 // paired immunoglobin-like type 2 receptor beta 1 // 5 G2|5 // 170741, NA	2.50725	0.0129147
10453049	NM_026514 // Cdc42ep3 // CDC42 effector protein (Rho GTPase binding) 3 // 17 E3|17 // 260409 /// ENSMUST00000068958 // Cdc42ep3 // CDC42 effector protein (Rho GTPase binding) 3 // 17 E3|17 // 260409 /// BC034714 // Cdc42ep3 // CDC42 effector protein (Rho GTPase binding) 3 // 17 E3|17 // 260409, NA	2.50315	0.00239829
10533256	NM_145211 // Oas1a // 2'-5' oligoadenylate synthetase 1A // 5 F|5 67.0 cM // 246730 /// ENSMUST00000080322 // Oas1a // 2'-5' oligoadenylate synthetase 1A // 5 F|5 67.0 cM // 246730 /// BC013715 // Oas1a // 2'-5' oligoadenylate synthetase 1A // 5 F|5 67.0 cM // 246730 /// ENSMUST00000111842 // Oas1a // 2'-5' oligoadenylate synthetase 1A // 5 F|5 67.0 cM // 246730, NA	2.50238	0.00305122
10341698	---, NA	2.49893	0.0486189
10598004	NM_009912 // Ccr1 // chemokine (C-C motif) receptor 1 // 9 F|9 71.6 cM // 12768 /// ENSMUST00000026911 // Ccr1 // chemokine (C-C motif) receptor 1 // 9 F|9 71.6 cM // 12768 /// BC011092 // Ccr1 // chemokine (C-C motif) receptor 1 // 9 F|9 71.6 cM // 12768, NA	2.48645	0.0197564
10598175	NM_053112 // Ear10 // eosinophil-associated, ribonuclease A family, member 10 // 14 C1|14 // 93725 /// NM_007895 // Ear2 // eosinophil-associated, ribonuclease A family, member 2 // 14 C1|14 // 13587 /// NM_007894 // Ear1 // eosinophil-associated, ribonuclease A family, member 1 // 14 C1|14 // 13586 /// ENSMUST00000159175 // Ear10 // eosinophil-associated, ribonuclease A family, member 10 // 14 C…	2.48431	0.0230051
10563820	NM_001160345 // Svip // small VCP/p97-interacting protein // 7 B4|7 // 75744 /// NR_027704 // Svip // small VCP/p97-interacting protein // 7 B4|7 // 75744 /// ENSMUST00000098414 // Svip // small VCP/p97-interacting protein // 7 B4|7 // 75744 /// BC049720 // Svip // small VCP/p97-interacting protein // 7 B4|7 // 75744, NA	2.48426	0.00013999
10453636	NM_153153 // Svil // supervillin // 18 A1|18 // 225115 /// ENSMUST00000126977 // Svil // supervillin // 18 A1|18 // 225115 /// ENSMUST00000140448 // Svil // supervillin // 18 A1|18 // 225115 /// ENSMUST00000025079 // Svil // supervillin // 18 A1|18 // 225115 /// AF317422 // Svil // supervillin // 18 A1|18 // 225115 /// AF317423 // Svil // supervillin // 18 A1|18 // 225115 /// BC115653 // Svil // …	2.4813	0.000672105
10439312	NM_019388 // Cd86 // CD86 antigen // 16 B5|16 26.9 cM // 12524 /// ENSMUST00000089620 // Cd86 // CD86 antigen // 16 B5|16 26.9 cM // 12524 /// BC013807 // Cd86 // CD86 antigen // 16 B5|16 26.9 cM // 12524 /// ENSMUST00000023618 // Cd86 // CD86 antigen // 16 B5|16 26.9 cM // 12524, NA	2.47852	3.81176e-05
10343454	---, NA	2.47158	0.00765921
10462623	NM_008331 // Ifit1 // interferon-induced protein with tetratricopeptide repeats 1 // 19 C1|19 // 15957 /// ENSMUST00000102824 // Ifit1 // interferon-induced protein with tetratricopeptide repeats 1 // 19 C1|19 // 15957 /// BC003768 // Ifit1 // interferon-induced protein with tetratricopeptide repeats 1 // 19 C1|19 // 15957, NA	2.4642	0.00176536
10572146	NM_007509 // Atp6v1b2 // ATPase, H+ transporting, lysosomal V1 subunit B2 // 8 B3.3|8 // 11966 /// ENSMUST00000006435 // Atp6v1b2 // ATPase, H+ transporting, lysosomal V1 subunit B2 // 8 B3.3|8 // 11966 /// BC085300 // Atp6v1b2 // ATPase, H+ transporting, lysosomal V1 subunit B2 // 8 B3.3|8 // 11966, NA	2.46119	1.66568e-05
10503176	NM_001081417 // Chd7 // chromodomain helicase DNA binding protein 7 // 4 A1|4 1.0 cM // 320790 /// ENSMUST00000051558 // Chd7 // chromodomain helicase DNA binding protein 7 // 4 A1|4 1.0 cM // 320790 /// ENSMUST00000039267 // Chd7 // chromodomain helicase DNA binding protein 7 // 4 A1|4 1.0 cM // 320790, NA	2.45994	0.0452764
10372648	NM_017372 // Lyz2 // lysozyme 2 // 10 D2|10 66.0 cM // 17105 /// ENSMUST00000092163 // Lyz2 // lysozyme 2 // 10 D2|10 66.0 cM // 17105 /// BC002069 // Lyz2 // lysozyme 2 // 10 D2|10 66.0 cM // 17105, NA	2.45984	0.00103422
10342291	---, NA	2.45896	0.0278193
10403303	NM_013778 // Akr1c13 // aldo-keto reductase family 1, member C13 // 13 A1|13 // 27384 /// ENSMUST00000021634 // Akr1c13 // aldo-keto reductase family 1, member C13 // 13 A1|13 // 27384 /// BC021937 // Akr1c13 // aldo-keto reductase family 1, member C13 // 13 A1|13 // 27384 /// ENSMUST00000128892 // Akr1c13 // aldo-keto reductase family 1, member C13 // 13 A1|13 // 27384, NA	2.45171	0.000478968
10582403	NM_016722 // Galns // galactosamine (N-acetyl)-6-sulfate sulfatase // 8 E1|8 // 50917 /// NM_001193645 // Galns // galactosamine (N-acetyl)-6-sulfate sulfatase // 8 E1|8 // 50917 /// ENSMUST00000015171 // Galns // galactosamine (N-acetyl)-6-sulfate sulfatase // 8 E1|8 // 50917 /// AF111346 // Galns // galactosamine (N-acetyl)-6-sulfate sulfatase // 8 E1|8 // 50917 /// ENSMUST00000093060 // Galns …	2.45028	0.00149139
10342173	---, NA	2.44864	0.0109852
10465474	NM_012021 // Prdx5 // peroxiredoxin 5 // 19 A|19 0.5 cM // 54683 /// NM_001166370 // Trmt112 // tRNA methyltransferase 11-2 homolog (S. cerevisiae) // 19|19 E1 // 67674 /// ENSMUST00000025904 // Prdx5 // peroxiredoxin 5 // 19 A|19 0.5 cM // 54683 /// BC016191 // Trmt112 // tRNA methyltransferase 11-2 homolog (S. cerevisiae) // 19|19 E1 // 67674 /// AB041573 // Prdx5 // peroxiredoxin 5 // 19 A|19 …	2.44852	0.000335378
10606376	NM_025921 // 2610002M06Rik // RIKEN cDNA 2610002M06 gene // X D|X // 67028 /// ENSMUST00000120722 // 2610002M06Rik // RIKEN cDNA 2610002M06 gene // X D|X // 67028 /// ENSMUST00000033594 // 2610002M06Rik // RIKEN cDNA 2610002M06 gene // X D|X // 67028 /// BC016070 // 2610002M06Rik // RIKEN cDNA 2610002M06 gene // X D|X // 67028, NA	2.4471	0.00705218
10608697	---, NA	2.44541	0.00817887
10339532	---, NA	2.44312	0.019249
10411156	NM_029153 // Scamp1 // secretory carrier membrane protein 1 // 13 D1|13 // 107767 /// ENSMUST00000022197 // Scamp1 // secretory carrier membrane protein 1 // 13 D1|13 // 107767 /// BC034283 // Scamp1 // secretory carrier membrane protein 1 // 13 D1|13 // 107767, NA	2.43908	0.000203183
10376324	NM_001135115 // Gm12250 // predicted gene 12250 // 11 B1.3|11 // 631323 /// DQ508487 // Gm12250 // predicted gene 12250 // 11 B1.3|11 // 631323, NA	2.43825	0.0203178
10341576	---, NA	2.43673	0.048268
10608661	---, NA	2.43671	0.0200168
10388065	NM_001162414 // Nlrp1b // NLR family, pyrin domain containing 1B // 11 B4|11 // 637515 /// NM_001040696 // Nlrp1b // NLR family, pyrin domain containing 1B // 11 B4|11 // 637515 /// ENSMUST00000108516 // Nlrp1b // NLR family, pyrin domain containing 1B // 11 B4|11 // 637515 /// EF158039 // Nlrp1b // NLR family, pyrin domain containing 1B // 11 B4|11 // 637515 /// ENSMUST00000108514 // Nlrp1b // N…	2.43654	0.00054028
10493309	NM_009069 // Rit1 // Ras-like without CAAX 1 // 3 F1|3 // 19769 /// NR_028056 // Rit1 // Ras-like without CAAX 1 // 3 F1|3 // 19769 /// NM_001163310 // Rit1 // Ras-like without CAAX 1 // 3 F1|3 // 19769 /// ENSMUST00000029692 // Rit1 // Ras-like without CAAX 1 // 3 F1|3 // 19769 /// BC012694 // Rit1 // Ras-like without CAAX 1 // 3 F1|3 // 19769, NA	2.43445	0.000867633
10462621	NM_001005858 // I830012O16Rik // RIKEN cDNA I830012O16 gene // 19 C1|19 // 667370 /// ENSMUST00000099507 // I830012O16Rik // RIKEN cDNA I830012O16 gene // 19 C1|19 // 667370, NA	2.43242	0.0187767
10467258	NM_001099634 // Myof // myoferlin // 19 C2|19 // 226101 /// ENSMUST00000041475 // Myof // myoferlin // 19 C2|19 // 226101 /// BC150790 // Myof // myoferlin // 19 C2|19 // 226101 /// ENSMUST00000087265 // Myof // myoferlin // 19 C2|19 // 226101 /// ENSMUST00000040369 // Myof // myoferlin // 19 C2|19 // 226101, NA	2.42278	0.00820619
10340506	---, NA	2.41944	0.0439688
10414271	NM_008964 // Ptger2 // prostaglandin E receptor 2 (subtype EP2) // 14 C1|14 16.4 cM // 19217 /// ENSMUST00000046891 // Ptger2 // prostaglandin E receptor 2 (subtype EP2) // 14 C1|14 16.4 cM // 19217 /// BC005440 // Ptger2 // prostaglandin E receptor 2 (subtype EP2) // 14 C1|14 16.4 cM // 19217, NA	2.41617	0.000178371
10600814	NM_008179 // Gspt2 // G1 to S phase transition 2 // X|X B1 // 14853 /// AB003503 // Gspt2 // G1 to S phase transition 2 // X|X B1 // 14853, NA	2.4078	0.00314945
10340579	---, NA	2.40397	0.00757803
10569319	NM_009983 // Ctsd // cathepsin D // 7 F5|7 // 13033 /// ENSMUST00000151120 // Ctsd // cathepsin D // 7 F5|7 // 13033 /// BC054758 // Ctsd // cathepsin D // 7 F5|7 // 13033 /// ENSMUST00000066401 // Ctsd // cathepsin D // 7 F5|7 // 13033 /// ENSMUST00000008035 // Ctsd // cathepsin D // 7 F5|7 // 13033, NA	2.40028	0.0083752
10604932	NM_138309 // Cd99l2 // CD99 antigen-like 2 // X A6-B|X // 171486 /// ENSMUST00000080035 // Cd99l2 // CD99 antigen-like 2 // X A6-B|X // 171486 /// AY078163 // Cd99l2 // CD99 antigen-like 2 // X A6-B|X // 171486, NA	2.38677	0.00375816
10524621	NM_011854 // Oasl2 // 2'-5' oligoadenylate synthetase-like 2 // 5 F|5 // 23962 /// ENSMUST00000031542 // Oasl2 // 2'-5' oligoadenylate synthetase-like 2 // 5 F|5 // 23962 /// BC034361 // Oasl2 // 2'-5' oligoadenylate synthetase-like 2 // 5 F|5 // 23962 /// ENSMUST00000144064 // Oasl2 // 2'-5' oligoadenylate synthetase-like 2 // 5 F|5 // 23962 /// ENSMUST00000124716 // Oasl2 // 2'-5' oligoadenylat…	2.37938	0.00524992
10527213	NM_144915 // Daglb // diacylglycerol lipase, beta // 5 G2|5 // 231871 /// ENSMUST00000145651 // Daglb // diacylglycerol lipase, beta // 5 G2|5 // 231871 /// ENSMUST00000045593 // Daglb // diacylglycerol lipase, beta // 5 G2|5 // 231871 /// BC016105 // Daglb // diacylglycerol lipase, beta // 5 G2|5 // 231871, NA	2.37739	0.000411196
10360373	NM_001177349 // E030037K03Rik // RIKEN cDNA E030037K03 gene // 1 H3|1 // 623121 /// NM_001177350 // E030037K03Rik // RIKEN cDNA E030037K03 gene // 1 H3|1 // 623121 /// ENSMUST00000097462 // E030037K03Rik // RIKEN cDNA E030037K03 gene // 1 H3|1 // 623121, NA	2.37239	0.0190768
10341430	---, NA	2.3636	0.0129717
10340921	---, NA	2.36291	0.0263982
10340125	---, NA	2.36222	0.0192335
10341111	---, NA	2.35427	0.035626
10342986	---, NA	2.354	0.012135
10343378	---, NA	2.34186	0.00942866
10603551	NM_007807 // Cybb // cytochrome b-245, beta polypeptide // X A1.1|X // 13058 /// ENSMUST00000015484 // Cybb // cytochrome b-245, beta polypeptide // X A1.1|X // 13058 /// BC071229 // Cybb // cytochrome b-245, beta polypeptide // X A1.1|X // 13058, NA	2.34156	0.000425043
10521667	NM_009763 // Bst1 // bone marrow stromal cell antigen 1 // 5 B3|5 25.0 cM // 12182 /// ENSMUST00000101237 // Bst1 // bone marrow stromal cell antigen 1 // 5 B3|5 25.0 cM // 12182 /// L32812 // Bst1 // bone marrow stromal cell antigen 1 // 5 B3|5 25.0 cM // 12182 /// ENSMUST00000030962 // Bst1 // bone marrow stromal cell antigen 1 // 5 B3|5 25.0 cM // 12182, NA	2.33464	0.0245988
10418193	NM_207229 // Plac9 // placenta specific 9 // 14|14 B // 211623 /// BC032982 // Plac9 // placenta specific 9 // 14|14 B // 211623, NA	2.33294	0.0308218
10532169	NM_172883 // Mfsd7a // major facilitator superfamily domain containing 7A // 5 F|5 // 243197 /// ENSMUST00000031455 // Mfsd7a // major facilitator superfamily domain containing 7A // 5 F|5 // 243197 /// BC094512 // Mfsd7a // major facilitator superfamily domain containing 7A // 5 F|5 // 243197, NA	2.3313	0.0179585
10411611	NM_010870 // Naip5 // NLR family, apoptosis inhibitory protein 5 // 13 D1|13 55.0 cM // 17951 /// NM_021545 // Naip7 // NLR family, apoptosis inhibitory protein 7 // 13 D1|13 55.0 cM // 53880 /// ENSMUST00000049789 // Naip5 // NLR family, apoptosis inhibitory protein 5 // 13 D1|13 55.0 cM // 17951 /// AF135492 // Naip5 // NLR family, apoptosis inhibitory protein 5 // 13 D1|13 55.0 cM // 17951 ///…	2.32895	0.0024558
10392440	NM_001029842 // Slc16a6 // solute carrier family 16 (monocarboxylic acid transporters), member 6 // 11 E1|11 // 104681 /// NM_134038 // Slc16a6 // solute carrier family 16 (monocarboxylic acid transporters), member 6 // 11 E1|11 // 104681 /// ENSMUST00000070152 // Slc16a6 // solute carrier family 16 (monocarboxylic acid transporters), member 6 // 11 E1|11 // 104681 /// ENSMUST00000070872 // Slc16…	2.32877	2.95072e-05
10509168	NM_177733 // E2f2 // E2F transcription factor 2 // 4 D3|4 // 242705 /// ENSMUST00000061721 // E2f2 // E2F transcription factor 2 // 4 D3|4 // 242705 /// BC062101 // E2f2 // E2F transcription factor 2 // 4 D3|4 // 242705, NA	2.32862	1.9411e-05
10569020	NM_001033632 // Ifitm6 // interferon induced transmembrane protein 6 // 7 F5|7 // 213002 /// ENSMUST00000081924 // Ifitm6 // interferon induced transmembrane protein 6 // 7 F5|7 // 213002 /// BC104338 // Ifitm6 // interferon induced transmembrane protein 6 // 7 F5|7 // 213002, NA	2.32139	0.0110636
10530477	NM_133921 // Nfxl1 // nuclear transcription factor, X-box binding-like 1 // 5|5 D // 100978 /// ENSMUST00000135318 // Nfxl1 // nuclear transcription factor, X-box binding-like 1 // 5|5 D // 100978, NA	2.3211	0.00283605
10600852	NR_030718 // F630028O10Rik // RIKEN cDNA F630028O10 gene // X C3|X // 100038363 /// NR_029801 // Mir223 // microRNA 223 // X|X // 723814, NA	2.31551	0.000597657
10539135	NM_007599 // Capg // capping protein (actin filament), gelsolin-like // 6|6 C3 // 12332 /// NM_001042534 // Capg // capping protein (actin filament), gelsolin-like // 6|6 C3 // 12332 /// ENSMUST00000071044 // Capg // capping protein (actin filament), gelsolin-like // 6|6 C3 // 12332 /// ENSMUST00000114072 // Capg // capping protein (actin filament), gelsolin-like // 6|6 C3 // 12332 /// ENSMUST000…	2.31404	0.00491398
10354649	NM_001163314 // Pgap1 // post-GPI attachment to proteins 1 // 1 C1.1|1 // 241062 /// ENSMUST00000094950 // Pgap1 // post-GPI attachment to proteins 1 // 1 C1.1|1 // 241062, NA	2.31403	0.0049361
10339973	---, NA	2.31276	0.0454234
10387111	NM_025510 // 2310004I24Rik // RIKEN cDNA 2310004I24 gene // 11 B3|11 // 66358 /// ENSMUST00000116363 // 2310004I24Rik // RIKEN cDNA 2310004I24 gene // 11 B3|11 // 66358 /// ENSMUST00000116364 // 2310004I24Rik // RIKEN cDNA 2310004I24 gene // 11 B3|11 // 66358 /// BC004029 // 2310004I24Rik // RIKEN cDNA 2310004I24 gene // 11 B3|11 // 66358, NA	2.30714	0.00163771
10372652	NM_013590 // Lyz1 // lysozyme 1 // 10 D2|10 // 17110 /// ENSMUST00000092162 // Lyz1 // lysozyme 1 // 10 D2|10 // 17110 /// BC061129 // Lyz1 // lysozyme 1 // 10 D2|10 // 17110, NA	2.29917	0.000414373
10344109	---, NA	2.29831	0.00850863
10601354	---, NA	2.2981	0.0299802
10397645	NM_008152 // Gpr65 // G-protein coupled receptor 65 // 12 E|12 // 14744 /// ENSMUST00000075072 // Gpr65 // G-protein coupled receptor 65 // 12 E|12 // 14744 /// U39827 // Gpr65 // G-protein coupled receptor 65 // 12 E|12 // 14744, NA	2.29413	1.33627e-05
10344413	---, NA	2.29196	0.0300701
10371607	NM_027878 // Dram1 // DNA-damage regulated autophagy modulator 1 // 10 C1|10 // 71712 /// ENSMUST00000020249 // Dram1 // DNA-damage regulated autophagy modulator 1 // 10 C1|10 // 71712 /// BC021433 // Dram1 // DNA-damage regulated autophagy modulator 1 // 10 C1|10 // 71712 /// ENSMUST00000156097 // Dram1 // DNA-damage regulated autophagy modulator 1 // 10 C1|10 // 71712, NA	2.28527	0.00369929
10423921	NM_001130166 // Oxr1 // oxidation resistance 1 // 15|15 D1 // 170719 /// NM_130885 // Oxr1 // oxidation resistance 1 // 15|15 D1 // 170719 /// NM_001130163 // Oxr1 // oxidation resistance 1 // 15|15 D1 // 170719 /// NM_001130165 // Oxr1 // oxidation resistance 1 // 15|15 D1 // 170719 /// NM_001130164 // Oxr1 // oxidation resistance 1 // 15|15 D1 // 170719 /// ENSMUST00000110297 // Oxr1 // oxidati…	2.28357	0.000897572
10341301	---, NA	2.28267	0.0273332
10578207	NM_001081150 // Lonrf1 // LON peptidase N-terminal domain and ring finger 1 // 8 A4|8 // 244421 /// ENSMUST00000065297 // Lonrf1 // LON peptidase N-terminal domain and ring finger 1 // 8 A4|8 // 244421, NA	2.28002	0.00211528
10424781	NM_023168 // Grina // glutamate receptor, ionotropic, N-methyl D-aspartate-associated protein 1 (glutamate binding) // 15 E1|15 // 66168 /// ENSMUST00000023225 // Grina // glutamate receptor, ionotropic, N-methyl D-aspartate-associated protein 1 (glutamate binding) // 15 E1|15 // 66168 /// AF182040 // Grina // glutamate receptor, ionotropic, N-methyl D-aspartate-associated protein 1 (glutamate bi…	2.27937	0.00102244
10544891	NM_172729 // Nod1 // nucleotide-binding oligomerization domain containing 1 // 6 B3|6 // 107607 /// NM_001171007 // Nod1 // nucleotide-binding oligomerization domain containing 1 // 6 B3|6 // 107607 /// ENSMUST00000060655 // Nod1 // nucleotide-binding oligomerization domain containing 1 // 6 B3|6 // 107607 /// BC042670 // Nod1 // nucleotide-binding oligomerization domain containing 1 // 6 B3|6 //…	2.27909	0.00181271
10472893	NM_023057 // B230120H23Rik // RIKEN cDNA B230120H23 gene // 2 C3|2 // 65964 /// NM_001164791 // B230120H23Rik // RIKEN cDNA B230120H23 gene // 2 C3|2 // 65964 /// NM_178084 // B230120H23Rik // RIKEN cDNA B230120H23 gene // 2 C3|2 // 65964 /// ENSMUST00000090824 // B230120H23Rik // RIKEN cDNA B230120H23 gene // 2 C3|2 // 65964 /// ENSMUST00000135469 // B230120H23Rik // RIKEN cDNA B230120H23 gene /…	2.27666	0.0173435
10607403	NM_175429 // Kctd12b // potassium channel tetramerisation domain containing 12b // X F3|X // 207474 /// ENSMUST00000039424 // Kctd12b // potassium channel tetramerisation domain containing 12b // X F3|X // 207474 /// ENSMUST00000112572 // Kctd12b // potassium channel tetramerisation domain containing 12b // X F3|X // 207474 /// BC064459 // Kctd12b // potassium channel tetramerisation domain conta…	2.26488	0.0173984
10520862	NM_008037 // Fosl2 // fos-like antigen 2 // 5 B1|5 18.1 cM // 14284 /// ENSMUST00000031017 // Fosl2 // fos-like antigen 2 // 5 B1|5 18.1 cM // 14284 /// BC065131 // Fosl2 // fos-like antigen 2 // 5 B1|5 18.1 cM // 14284, NA	2.26286	1.17568e-05
10476207	NM_009730 // Atrn // attractin // 2 F1|2 73.9 cM // 11990 /// ENSMUST00000028781 // Atrn // attractin // 2 F1|2 73.9 cM // 11990 /// BC141054 // Atrn // attractin // 2 F1|2 73.9 cM // 11990, NA	2.26229	0.000435394
10513869	NM_172694 // Megf9 // multiple EGF-like-domains 9 // 4 C2|4 // 230316 /// ENSMUST00000107359 // Megf9 // multiple EGF-like-domains 9 // 4 C2|4 // 230316 /// AK122378 // Megf9 // multiple EGF-like-domains 9 // 4 C2|4 // 230316 /// ENSMUST00000037881 // Megf9 // multiple EGF-like-domains 9 // 4 C2|4 // 230316, NA	2.2595	0.00061152
10530827	NM_183284 // Spink2 // serine peptidase inhibitor, Kazal type 2 // 5 C3.3|5 // 69982 /// ENSMUST00000065216 // Spink2 // serine peptidase inhibitor, Kazal type 2 // 5 C3.3|5 // 69982 /// BC087876 // Spink2 // serine peptidase inhibitor, Kazal type 2 // 5 C3.3|5 // 69982, NA	2.25649	0.0204655
10344540	---, NA	2.25553	0.0169844
10393341	NM_172572 // Rhbdf2 // rhomboid 5 homolog 2 (Drosophila) // 11 E2|11 // 217344 /// NM_001167680 // Rhbdf2 // rhomboid 5 homolog 2 (Drosophila) // 11 E2|11 // 217344 /// ENSMUST00000103028 // Rhbdf2 // rhomboid 5 homolog 2 (Drosophila) // 11 E2|11 // 217344 /// ENSMUST00000103029 // Rhbdf2 // rhomboid 5 homolog 2 (Drosophila) // 11 E2|11 // 217344 /// BC052182 // Rhbdf2 // rhomboid 5 homolog 2 (Dr…	2.25257	0.000143528
10506148	ENSMUST00000094955 // Gm12689 // predicted gene 12689 // --- // 100137011, NA	2.2503	0.00306529
10342861	---, NA	2.24532	0.00531569
10342322	---, NA	2.23897	0.0449483
10526520	NM_011962 // Plod3 // procollagen-lysine, 2-oxoglutarate 5-dioxygenase 3 // 5 G2|5 80.0 cM // 26433 /// ENSMUST00000004968 // Plod3 // procollagen-lysine, 2-oxoglutarate 5-dioxygenase 3 // 5 G2|5 80.0 cM // 26433 /// BC043047 // Plod3 // procollagen-lysine, 2-oxoglutarate 5-dioxygenase 3 // 5 G2|5 80.0 cM // 26433, NA	2.23615	0.00466924
10537410	NM_011539 // Tbxas1 // thromboxane A synthase 1, platelet // 6 F1-pter|6 20.5 cM // 21391 /// ENSMUST00000003017 // Tbxas1 // thromboxane A synthase 1, platelet // 6 F1-pter|6 20.5 cM // 21391 /// BC029014 // Tbxas1 // thromboxane A synthase 1, platelet // 6 F1-pter|6 20.5 cM // 21391 /// ENSMUST00000101514 // Tbxas1 // thromboxane A synthase 1, platelet // 6 F1-pter|6 20.5 cM // 21391, NA	2.23316	0.00512891
10606714	NM_013463 // Gla // galactosidase, alpha // X E-F1|X 53.0 cM // 11605 /// U34071 // Gla // galactosidase, alpha // X E-F1|X 53.0 cM // 11605, NA	2.22625	0.00667121
10439126	---, NA	2.22232	0.00165361
10568050	NM_001177307 // Aldoa // aldolase A, fructose-bisphosphate // 7|7 F4 // 11674 /// NM_007438 // Aldoa // aldolase A, fructose-bisphosphate // 7|7 F4 // 11674 /// NM_001177308 // Aldoa // aldolase A, fructose-bisphosphate // 7|7 F4 // 11674 /// ENSMUST00000032934 // Aldoa // aldolase A, fructose-bisphosphate // 7|7 F4 // 11674 /// ENSMUST00000106348 // Aldoa // aldolase A, fructose-bisphosphate // …	2.22221	0.000604708
10355403	NM_010233 // Fn1 // fibronectin 1 // 1 C1-C5|1 36.1 cM // 14268 /// ENSMUST00000055226 // Fn1 // fibronectin 1 // 1 C1-C5|1 36.1 cM // 14268 /// BC138421 // Fn1 // fibronectin 1 // 1 C1-C5|1 36.1 cM // 14268 /// BC145271 // Fn1 // fibronectin 1 // 1 C1-C5|1 36.1 cM // 14268 /// BC099373 // Fn1 // fibronectin 1 // 1 C1-C5|1 36.1 cM // 14268 /// ENSMUST00000087254 // Fn1 // fibronectin 1 // 1 C1-C5…	2.22174	0.00509689
10598023	---, NA	2.21834	0.0120118
10443463	NM_007669 // Cdkn1a // cyclin-dependent kinase inhibitor 1A (P21) // 17 A3.3|17 15.23 cM // 12575 /// NM_001111099 // Cdkn1a // cyclin-dependent kinase inhibitor 1A (P21) // 17 A3.3|17 15.23 cM // 12575 /// ENSMUST00000023829 // Cdkn1a // cyclin-dependent kinase inhibitor 1A (P21) // 17 A3.3|17 15.23 cM // 12575 /// ENSMUST00000122348 // Cdkn1a // cyclin-dependent kinase inhibitor 1A (P21) // 17 …	2.21583	0.000459089
10487011	NM_025961 // Gatm // glycine amidinotransferase (L-arginine:glycine amidinotransferase) // 2 E5|2 69.0 cM // 67092 /// ENSMUST00000028624 // Gatm // glycine amidinotransferase (L-arginine:glycine amidinotransferase) // 2 E5|2 69.0 cM // 67092 /// BC003879 // Gatm // glycine amidinotransferase (L-arginine:glycine amidinotransferase) // 2 E5|2 69.0 cM // 67092, NA	2.21051	0.00013643
10521163	BC147444 // Gm1673 // predicted gene 1673 // 5 B2|5 // 381633 /// BC048625 // Gm1673 // predicted gene 1673 // 5 B2|5 // 381633 /// ENSMUST00000094869 // Gm1673 // predicted gene 1673 // 5 B2|5 // 381633 /// BC100514 // Gm1673 // predicted gene 1673 // 5 B2|5 // 381633 /// ENSMUST00000142510 // Gm1673 // predicted gene 1673 // 5 B2|5 // 381633, NA	2.208	0.00136063
10461594	NM_029499 // Ms4a4c // membrane-spanning 4-domains, subfamily A, member 4C // 19 A|19 // 64380 /// ENSMUST00000072729 // Ms4a4c // membrane-spanning 4-domains, subfamily A, member 4C // 19 A|19 // 64380 /// AF237914 // Ms4a4c // membrane-spanning 4-domains, subfamily A, member 4C // 19 A|19 // 64380 /// ENSMUST00000099672 // Ms4a4c // membrane-spanning 4-domains, subfamily A, member 4C // 19 A|19…	2.20771	0.00254439
10382321	NM_008425 // Kcnj2 // potassium inwardly-rectifying channel, subfamily J, member 2 // 11 E2|11 68.0 cM // 16518 /// ENSMUST00000042970 // Kcnj2 // potassium inwardly-rectifying channel, subfamily J, member 2 // 11 E2|11 68.0 cM // 16518 /// BC137841 // Kcnj2 // potassium inwardly-rectifying channel, subfamily J, member 2 // 11 E2|11 68.0 cM // 16518, NA	2.20627	0.0318573
10364559	NM_007880 // Arid3a // AT rich interactive domain 3A (BRIGHT-like) // 10 C1|10 // 13496 /// ENSMUST00000019708 // Arid3a // AT rich interactive domain 3A (BRIGHT-like) // 10 C1|10 // 13496 /// ENSMUST00000105376 // Arid3a // AT rich interactive domain 3A (BRIGHT-like) // 10 C1|10 // 13496 /// BC050925 // Arid3a // AT rich interactive domain 3A (BRIGHT-like) // 10 C1|10 // 13496, NA	2.20606	3.01949e-05
10531737	NM_152803 // Hpse // heparanase // 5 E4|5 // 15442 /// ENSMUST00000045617 // Hpse // heparanase // 5 E4|5 // 15442 /// AF359507 // Hpse // heparanase // 5 E4|5 // 15442, NA	2.20313	0.00020649
10344496	---, NA	2.1978	0.0476962
10339785	---, NA	2.19732	0.0247202
10533844	NM_030259 // Rilpl2 // Rab interacting lysosomal protein-like 2 // 5 F|5 // 80291 /// ENSMUST00000031347 // Rilpl2 // Rab interacting lysosomal protein-like 2 // 5 F|5 // 80291 /// BC003324 // Rilpl2 // Rab interacting lysosomal protein-like 2 // 5 F|5 // 80291, NA	2.19717	0.011184
10348354	NM_201644 // Ugt1a9 // UDP glucuronosyltransferase 1 family, polypeptide A9 // 1 D|1 // 394434 /// NM_201645 // Ugt1a1 // UDP glucuronosyltransferase 1 family, polypeptide A1 // 1 D|1 51.7 cM // 394436 /// NM_201643 // Ugt1a5 // UDP glucuronosyltransferase 1 family, polypeptide A5 // 1 D|1 // 394433 /// NM_201641 // Ugt1a10 // UDP glycosyltransferase 1 family, polypeptide A10 // 1 D|1 // 394430 /…	2.19648	0.000111559
10343692	---, NA	2.19254	0.029711
10466606	NM_010730 // Anxa1 // annexin A1 // 19 B|19 18.0 cM // 16952 /// ENSMUST00000025561 // Anxa1 // annexin A1 // 19 B|19 18.0 cM // 16952 /// CT009771 // Anxa1 // annexin A1 // 19 B|19 18.0 cM // 16952 /// ENSMUST00000099584 // Anxa1 // annexin A1 // 19 B|19 18.0 cM // 16952, NA	2.19022	0.000583595
10341158	---, NA	2.18972	0.0476687
10495596	NM_001113478 // Frrs1 // ferric-chelate reductase 1 // 3 G1|3 // 20321 /// NM_009146 // Frrs1 // ferric-chelate reductase 1 // 3 G1|3 // 20321 /// ENSMUST00000040260 // Frrs1 // ferric-chelate reductase 1 // 3 G1|3 // 20321 /// D50464 // Frrs1 // ferric-chelate reductase 1 // 3 G1|3 // 20321, NA	2.18582	0.000334994
10452648	NM_145158 // Emilin2 // elastin microfibril interfacer 2 // 17 E1.3|17 // 246707 /// ENSMUST00000024849 // Emilin2 // elastin microfibril interfacer 2 // 17 E1.3|17 // 246707 /// BC053753 // Emilin2 // elastin microfibril interfacer 2 // 17 E1.3|17 // 246707, NA	2.18531	0.000368215
10546891	NM_133926 // Camk1 // calcium/calmodulin-dependent protein kinase I // 6 E3|6 48.7 cM // 52163 /// ENSMUST00000032409 // Camk1 // calcium/calmodulin-dependent protein kinase I // 6 E3|6 48.7 cM // 52163 /// BC014825 // Camk1 // calcium/calmodulin-dependent protein kinase I // 6 E3|6 48.7 cM // 52163, NA	2.18078	0.00185941
10503214	NM_001081417 // Chd7 // chromodomain helicase DNA binding protein 7 // 4 A1|4 1.0 cM // 320790 /// ENSMUST00000051558 // Chd7 // chromodomain helicase DNA binding protein 7 // 4 A1|4 1.0 cM // 320790 /// ENSMUST00000039267 // Chd7 // chromodomain helicase DNA binding protein 7 // 4 A1|4 1.0 cM // 320790, NA	2.18048	0.0483896
10379646	NM_011409 // Slfn3 // schlafen 3 // 11 C|11 // 20557 /// ENSMUST00000019130 // Slfn3 // schlafen 3 // 11 C|11 // 20557 /// AF099974 // Slfn3 // schlafen 3 // 11 C|11 // 20557, NA	2.17798	0.00565829
10519983	NM_008013 // Fgl2 // fibrinogen-like protein 2 // 5 A3|5 7.0 cM // 14190 /// ENSMUST00000035799 // Fgl2 // fibrinogen-like protein 2 // 5 A3|5 7.0 cM // 14190 /// BC028893 // Fgl2 // fibrinogen-like protein 2 // 5 A3|5 7.0 cM // 14190, NA	2.16897	0.00577727
10364375	NM_007793 // Cstb // cystatin B // 10 C1|10 42.0 cM // 13014 /// ENSMUST00000005185 // Cstb // cystatin B // 10 C1|10 42.0 cM // 13014 /// BC056170 // Cstb // cystatin B // 10 C1|10 42.0 cM // 13014, NA	2.16396	0.000128909
10565990	NR_033804 // Art2a-ps // ADP-ribosyltransferase 2a, pseudogene // 7 E3|7 49.0 cM // 11871 /// NM_007490 // Art2a-ps // ADP-ribosyltransferase 2a, pseudogene // 7 E3|7 49.0 cM // 11871 /// BC120753 // Art2a-ps // ADP-ribosyltransferase 2a, pseudogene // 7 E3|7 49.0 cM // 11871, NA	2.16295	0.0440034
10525439	NM_011026 // P2rx4 // purinergic receptor P2X, ligand-gated ion channel 4 // 5 F|5 65.0 cM // 18438 /// ENSMUST00000031429 // P2rx4 // purinergic receptor P2X, ligand-gated ion channel 4 // 5 F|5 65.0 cM // 18438 /// AF089751 // P2rx4 // purinergic receptor P2X, ligand-gated ion channel 4 // 5 F|5 65.0 cM // 18438 /// ENSMUST00000077457 // P2rx4 // purinergic receptor P2X, ligand-gated ion channe…	2.16097	0.0151917
10338230	---, NA	2.15725	0.0345563
10343979	---, NA	2.15676	0.0363171
10492971	NM_153090 // Fcrl1 // Fc receptor-like 1 // 3 F1|3 // 229499 /// NM_178165 // Fcrl1 // Fc receptor-like 1 // 3 F1|3 // 229499 /// NM_001136236 // Fcrl1 // Fc receptor-like 1 // 3 F1|3 // 229499 /// ENSMUST00000072480 // Fcrl1 // Fc receptor-like 1 // 3 F1|3 // 229499 /// AY506554 // Fcrl1 // Fc receptor-like 1 // 3 F1|3 // 229499, NA	2.15559	0.00457756
10344168	---, NA	2.15341	0.0366878
10340792	---, NA	2.14731	0.013958
10452485	NM_133685 // Rab31 // RAB31, member RAS oncogene family // 17 E1.1|17 // 106572 /// ENSMUST00000070673 // Rab31 // RAB31, member RAS oncogene family // 17 E1.1|17 // 106572 /// BC013063 // Rab31 // RAB31, member RAS oncogene family // 17 E1.1|17 // 106572, NA	2.14413	0.00434322
10598064	---, NA	2.14256	0.00264668
10355806	NM_009447 // Tuba4a // tubulin, alpha 4A // 1|1 C3 // 22145 /// ENSMUST00000079464 // Tuba4a // tubulin, alpha 4A // 1|1 C3 // 22145 /// BC019959 // Tuba4a // tubulin, alpha 4A // 1|1 C3 // 22145, NA	2.13739	0.000161948
10504884	NM_001145924 // 5730528L13Rik // RIKEN cDNA 5730528L13 gene // 4|4 B2 // 66665 /// NM_001145925 // 5730528L13Rik // RIKEN cDNA 5730528L13 gene // 4|4 B2 // 66665 /// NM_028137 // 5730528L13Rik // RIKEN cDNA 5730528L13 gene // 4|4 B2 // 66665 /// ENSMUST00000061135 // 5730528L13Rik // RIKEN cDNA 5730528L13 gene // 4|4 B2 // 66665 /// ENSMUST00000064807 // 5730528L13Rik // RIKEN cDNA 5730528L13 gen…	2.13451	0.000505905
10341326	---, NA	2.13401	0.0367417
10503523	NM_010281 // Ggh // gamma-glutamyl hydrolase // 4 A3|4 // 14590 /// ENSMUST00000098242 // Ggh // gamma-glutamyl hydrolase // 4 A3|4 // 14590 /// AF051102 // Ggh // gamma-glutamyl hydrolase // 4 A3|4 // 14590 /// ENSMUST00000029904 // Ggh // gamma-glutamyl hydrolase // 4 A3|4 // 14590, NA	2.13334	0.00176082
10474700	NM_011580 // Thbs1 // thrombospondin 1 // 2 F1-F3|2 65.0 cM // 21825 /// ENSMUST00000039559 // Thbs1 // thrombospondin 1 // 2 F1-F3|2 65.0 cM // 21825 /// BC042422 // Thbs1 // thrombospondin 1 // 2 F1-F3|2 65.0 cM // 21825, NA	2.13088	0.00687665
10469046	NM_010726 // Phyh // phytanoyl-CoA hydroxylase // 2 A1|2 // 16922 /// ENSMUST00000027975 // Phyh // phytanoyl-CoA hydroxylase // 2 A1|2 // 16922 /// AF023463 // Phyh // phytanoyl-CoA hydroxylase // 2 A1|2 // 16922, NA	2.12798	0.000668606
10338133	---, NA	2.12431	0.0238258
10559261	NM_133655 // Cd81 // CD81 antigen // 7 F5|7 69.3 cM // 12520 /// ENSMUST00000037941 // Cd81 // CD81 antigen // 7 F5|7 69.3 cM // 12520 /// BC011433 // Cd81 // CD81 antigen // 7 F5|7 69.3 cM // 12520, NA	2.12251	0.0343331
10603051	NM_026887 // Ap1s2 // adaptor-related protein complex 1, sigma 2 subunit // X F5|X // 108012 /// ENSMUST00000112294 // Ap1s2 // adaptor-related protein complex 1, sigma 2 subunit // X F5|X // 108012 /// BC046964 // Ap1s2 // adaptor-related protein complex 1, sigma 2 subunit // X F5|X // 108012 /// ENSMUST00000069041 // Ap1s2 // adaptor-related protein complex 1, sigma 2 subunit // X F5|X // 10801…	2.1205	0.000388946
10576152	NM_021502 // Trappc2l // trafficking protein particle complex 2-like // 8 E1|8 // 59005 /// ENSMUST00000015157 // Trappc2l // trafficking protein particle complex 2-like // 8 E1|8 // 59005 /// BC028502 // Trappc2l // trafficking protein particle complex 2-like // 8 E1|8 // 59005, NA	2.11808	0.000741458
10596637	NM_178907 // Mapkapk3 // mitogen-activated protein kinase-activated protein kinase 3 // 9 F1|9 // 102626 /// ENSMUST00000035194 // Mapkapk3 // mitogen-activated protein kinase-activated protein kinase 3 // 9 F1|9 // 102626 /// BC031467 // Mapkapk3 // mitogen-activated protein kinase-activated protein kinase 3 // 9 F1|9 // 102626 /// ENSMUST00000112434 // Mapkapk3 // mitogen-activated protein kina…	2.11616	0.00433842
10419850	NM_207131 // Cebpe // CCAAT/enhancer binding protein (C/EBP), epsilon // 14 C1|14 20.5 cM // 110794 /// ENSMUST00000064290 // Cebpe // CCAAT/enhancer binding protein (C/EBP), epsilon // 14 C1|14 20.5 cM // 110794 /// AY570294 // Cebpe // CCAAT/enhancer binding protein (C/EBP), epsilon // 14 C1|14 20.5 cM // 110794, NA	2.11468	0.00513445
10342256	---, NA	2.11384	0.0228288
10343636	---, NA	2.11348	0.0021201
10524234	NM_198306 // Galnt9 // UDP-N-acetyl-alpha-D-galactosamine:polypeptide N-acetylgalactosaminyltransferase 9 // 5 F|5 // 231605 /// NM_001122639 // Galnt9 // UDP-N-acetyl-alpha-D-galactosamine:polypeptide N-acetylgalactosaminyltransferase 9 // 5 F|5 // 231605 /// BC054061 // Galnt9 // UDP-N-acetyl-alpha-D-galactosamine:polypeptide N-acetylgalactosaminyltransferase 9 // 5 F|5 // 231605 /// ENSMUST000…	2.11216	0.000692255
10377215	NM_008088 // Gas7 // growth arrest specific 7 // 11 B3|11 // 14457 /// NM_001109657 // Gas7 // growth arrest specific 7 // 11 B3|11 // 14457 /// ENSMUST00000041611 // Gas7 // growth arrest specific 7 // 11 B3|11 // 14457 /// ENSMUST00000108682 // Gas7 // growth arrest specific 7 // 11 B3|11 // 14457 /// ENSMUST00000108681 // Gas7 // growth arrest specific 7 // 11 B3|11 // 14457 /// ENSMUST0000010…	2.11162	0.000120025
10480459	NM_080462 // Hnmt // histamine N-methyltransferase // 2 A3|2 // 140483 /// ENSMUST00000051416 // Hnmt // histamine N-methyltransferase // 2 A3|2 // 140483 /// ENSMUST00000114498 // Hnmt // histamine N-methyltransferase // 2 A3|2 // 140483 /// ENSMUST00000114497 // Hnmt // histamine N-methyltransferase // 2 A3|2 // 140483 /// AF297037 // Hnmt // histamine N-methyltransferase // 2 A3|2 // 140483, NA	2.11131	0.0113197
10427683	NM_177123 // Spef2 // sperm flagellar 2 // 15 A1|15 // 320277 /// ENSMUST00000041840 // Spef2 // sperm flagellar 2 // 15 A1|15 // 320277 /// BC132098 // Spef2 // sperm flagellar 2 // 15 A1|15 // 320277, NA	2.11126	0.0273885
10586616	NM_177184 // Vps13c // vacuolar protein sorting 13C (yeast) // 9 C|9 // 320528 /// ENSMUST00000077879 // Vps13c // vacuolar protein sorting 13C (yeast) // 9 C|9 // 320528 /// AB281675 // Vps13c // vacuolar protein sorting 13C (yeast) // 9 C|9 // 320528 /// ENSMUST00000057972 // Vps13c // vacuolar protein sorting 13C (yeast) // 9 C|9 // 320528 /// ENSMUST00000098601 // Vps13c // vacuolar protein s…	2.11123	0.000517794
10343412	---, NA	2.10748	0.0037298
10533246	NM_011852 // Oas1g // 2'-5' oligoadenylate synthetase 1G // 5 F|5 67.0 cM // 23960 /// NM_145211 // Oas1a // 2'-5' oligoadenylate synthetase 1A // 5 F|5 67.0 cM // 246730 /// ENSMUST00000086368 // Oas1g // 2'-5' oligoadenylate synthetase 1G // 5 F|5 67.0 cM // 23960 /// ENSMUST00000080322 // Oas1a // 2'-5' oligoadenylate synthetase 1A // 5 F|5 67.0 cM // 246730 /// AF480417 // Oas1g // 2'-5' olig…	2.10407	0.000399704
10502156	NM_025779 // Ccdc109b // coiled-coil domain containing 109B // 3|3 H1 // 66815 /// ENSMUST00000029624 // Ccdc109b // coiled-coil domain containing 109B // 3|3 H1 // 66815 /// BC049571 // Ccdc109b // coiled-coil domain containing 109B // 3|3 H1 // 66815 /// ENSMUST00000153506 // Ccdc109b // coiled-coil domain containing 109B // 3|3 H1 // 66815 /// ENSMUST00000122961 // Ccdc109b // coiled-coil doma…	2.1018	0.011739
10351347	NM_011804 // Creg1 // cellular repressor of E1A-stimulated genes 1 // 1 H2.3|1 // 433375 /// ENSMUST00000111432 // Creg1 // cellular repressor of E1A-stimulated genes 1 // 1 H2.3|1 // 433375 /// BC027426 // Creg1 // cellular repressor of E1A-stimulated genes 1 // 1 H2.3|1 // 433375, NA	2.10039	0.00170649
10351689	ENSMUST00000097466 // Gm10521 // predicted gene 10521 // --- // 100038548, NA	2.0937	0.00118025
10500204	NM_007899 // Ecm1 // extracellular matrix protein 1 // 3 F2.1|3 45.4 cM // 13601 /// ENSMUST00000117507 // Ecm1 // extracellular matrix protein 1 // 3 F2.1|3 45.4 cM // 13601 /// BC138693 // Ecm1 // extracellular matrix protein 1 // 3 F2.1|3 45.4 cM // 13601 /// ENSMUST00000074315 // Ecm1 // extracellular matrix protein 1 // 3 F2.1|3 45.4 cM // 13601, NA	2.08963	0.0353682
10341128	---, NA	2.08951	0.0040328
10561920	NM_011827 // Hcst // hematopoietic cell signal transducer // 7 B1|7 10.0 cM // 23900 /// ENSMUST00000075062 // Hcst // hematopoietic cell signal transducer // 7 B1|7 10.0 cM // 23900 /// AF172930 // Hcst // hematopoietic cell signal transducer // 7 B1|7 10.0 cM // 23900 /// ENSMUST00000079384 // Hcst // hematopoietic cell signal transducer // 7 B1|7 10.0 cM // 23900, NA	2.08571	0.00256932
10435920	NM_207244 // Cd200r4 // CD200 receptor 4 // 16 B4|16 // 239849 /// NM_177010 // F630003A18Rik // RIKEN cDNA F630003A18 gene // 16 B4|16 // 319823 /// ENSMUST00000116600 // Cd200r4 // CD200 receptor 4 // 16 B4|16 // 239849 /// ENSMUST00000114626 // Cd200r4 // CD200 receptor 4 // 16 B4|16 // 239849 /// AY230200 // Cd200r4 // CD200 receptor 4 // 16 B4|16 // 239849 /// BC147204 // F630003A18Rik // RI…	2.08482	0.0159638
10550394	NM_008967 // Ptgir // prostaglandin I receptor (IP) // 7 A2|7 2.5 cM // 19222 /// ENSMUST00000144408 // Ptgir // prostaglandin I receptor (IP) // 7 A2|7 2.5 cM // 19222 /// ENSMUST00000060386 // Ptgir // prostaglandin I receptor (IP) // 7 A2|7 2.5 cM // 19222 /// D26157 // Ptgir // prostaglandin I receptor (IP) // 7 A2|7 2.5 cM // 19222, NA	2.08454	0.000838958
10404965	NM_146042 // Rnf144b // ring finger protein 144B // 13 A5|13 // 218215 /// NM_001170643 // Rnf144b // ring finger protein 144B // 13 A5|13 // 218215 /// ENSMUST00000068891 // Rnf144b // ring finger protein 144B // 13 A5|13 // 218215 /// ENSMUST00000110111 // Rnf144b // ring finger protein 144B // 13 A5|13 // 218215 /// BC025007 // Rnf144b // ring finger protein 144B // 13 A5|13 // 218215, NA	2.08422	0.0011634
10340302	---, NA	2.08358	0.030748
10378570	---, NA	2.08357	0.0109391
10339561	---, NA	2.07953	0.00406154
10419198	NM_015774 // Ero1l // ERO1-like (S. cerevisiae) // 14|14 C-D // 50527 /// ENSMUST00000022378 // Ero1l // ERO1-like (S. cerevisiae) // 14|14 C-D // 50527 /// AF144695 // Ero1l // ERO1-like (S. cerevisiae) // 14|14 C-D // 50527, NA	2.07943	0.000238197
10339485	---, NA	2.07768	0.0124768
10531370	NM_025972 // Naaa // N-acylethanolamine acid amidase // 5|5 E3 // 67111 /// NM_001163687 // Naaa // N-acylethanolamine acid amidase // 5|5 E3 // 67111 /// ENSMUST00000113102 // Naaa // N-acylethanolamine acid amidase // 5|5 E3 // 67111 /// BC004572 // Naaa // N-acylethanolamine acid amidase // 5|5 E3 // 67111, NA	2.07321	0.000509489
10341812	---, NA	2.0698	0.0308936
10508772	NM_010208 // Fgr // Gardner-Rasheed feline sarcoma viral (Fgr) oncogene homolog // 4 D2.3|4 64.6 cM // 14191 /// ENSMUST00000030693 // Fgr // Gardner-Rasheed feline sarcoma viral (Fgr) oncogene homolog // 4 D2.3|4 64.6 cM // 14191 /// BC057863 // Fgr // Gardner-Rasheed feline sarcoma viral (Fgr) oncogene homolog // 4 D2.3|4 64.6 cM // 14191, NA	2.06947	0.00806888
10550200	---, NA	2.06614	0.0486932
10339451	---, NA	2.06602	0.0386194
10593776	NM_032002 // Nrg4 // neuregulin 4 // 9|9 C // 83961 /// ENSMUST00000130158 // Nrg4 // neuregulin 4 // 9|9 C // 83961 /// BC034839 // Nrg4 // neuregulin 4 // 9|9 C // 83961 /// AF083067 // Nrg4 // neuregulin 4 // 9|9 C // 83961 /// ENSMUST00000145784 // Nrg4 // neuregulin 4 // 9|9 C // 83961 /// ENSMUST00000034861 // Nrg4 // neuregulin 4 // 9|9 C // 83961 /// ENSMUST00000139261 // Nrg4 // neuregul…	2.06105	0.00263778
10364950	NM_008655 // Gadd45b // growth arrest and DNA-damage-inducible 45 beta // 10 C1|10 60.5 cM // 17873 /// ENSMUST00000015456 // Gadd45b // growth arrest and DNA-damage-inducible 45 beta // 10 C1|10 60.5 cM // 17873 /// BC023815 // Gadd45b // growth arrest and DNA-damage-inducible 45 beta // 10 C1|10 60.5 cM // 17873, NA	2.06018	0.0446751
10585068	BC094249 // Fam55d // family with sequence similarity 55, member D // 9 A5.3|9 // 244853 /// BC085195 // Fam55d // family with sequence similarity 55, member D // 9 A5.3|9 // 244853 /// ENSMUST00000093853 // Fam55d // family with sequence similarity 55, member D // 9 A5.3|9 // 244853, NA	2.05853	0.000991747
10340650	---, NA	2.05559	0.0276089
10342960	---, NA	2.05246	0.038295
10598018	---, NA	2.05007	0.0127757
10506134	NM_175029 // Atg4c // autophagy-related 4C (yeast) // 4 C6|4 // 242557 /// NM_001145967 // Atg4c // autophagy-related 4C (yeast) // 4 C6|4 // 242557 /// ENSMUST00000030279 // Atg4c // autophagy-related 4C (yeast) // 4 C6|4 // 242557 /// BC058981 // Atg4c // autophagy-related 4C (yeast) // 4 C6|4 // 242557, NA	2.04974	0.0008464
10469289	NM_008358 // Il15ra // interleukin 15 receptor, alpha chain // 2 A1|2 6.4 cM // 16169 /// NM_133836 // Il15ra // interleukin 15 receptor, alpha chain // 2 A1|2 6.4 cM // 16169 /// ENSMUST00000078834 // Il15ra // interleukin 15 receptor, alpha chain // 2 A1|2 6.4 cM // 16169 /// ENSMUST00000091456 // Il15ra // interleukin 15 receptor, alpha chain // 2 A1|2 6.4 cM // 16169 /// BC022705 // Il15ra //…	2.04705	0.000685141
10342987	---, NA	2.04386	0.0332747
10602300	NM_011022 // Ott // ovary testis transcribed // X 62.5 cM // 18422 /// NM_001122734 // Gm15085 // predicted gene 15085 // X F3|X // 100039934 /// NM_001114383 // Luzp4 // leucine zipper protein 4 // X F3|X // 434865 /// NM_001114400 // Gm15127 // predicted gene 15127 // X F3|X // 434866 /// NM_001081648 // Gm15107 // predicted gene 15107 // X F2|X // 434864 /// ENSMUST00000101188 // Gm15107 // pr…	2.04183	0.00719418
10593668	NM_172771 // Dmxl2 // Dmx-like 2 // 9|9 C // 235380 /// ENSMUST00000114362 // Dmxl2 // Dmx-like 2 // 9|9 C // 235380 /// BC023075 // Dmxl2 // Dmx-like 2 // 9|9 C // 235380 /// ENSMUST00000118600 // Dmxl2 // Dmx-like 2 // 9|9 C // 235380, NA	2.03256	0.00787487
10340739	---, NA	2.0297	0.0029069
10342179	---, NA	2.02916	0.0253686
10339814	---, NA	2.02493	0.0227546
10598057	---, NA	2.02312	0.00598586
10422760	NM_011815 // Fyb // FYN binding protein // 15 A1|15 // 23880 /// ENSMUST00000090461 // Fyb // FYN binding protein // 15 A1|15 // 23880 /// AF061744 // Fyb // FYN binding protein // 15 A1|15 // 23880 /// ENSMUST00000110659 // Fyb // FYN binding protein // 15 A1|15 // 23880, NA	2.02226	0.000770625
10412038	NM_145456 // Zswim6 // zinc finger, SWIM domain containing 6 // 13 D2.1|13 // 67263 /// ENSMUST00000052377 // Zswim6 // zinc finger, SWIM domain containing 6 // 13 D2.1|13 // 67263 /// BC021311 // Zswim6 // zinc finger, SWIM domain containing 6 // 13 D2.1|13 // 67263 /// ENSMUST00000109285 // Zswim6 // zinc finger, SWIM domain containing 6 // 13 D2.1|13 // 67263, NA	2.01914	0.00584339
10519052	BC030453 // 2810405K02Rik // RIKEN cDNA 2810405K02 gene // 4 E2|4 // 66469 /// ENSMUST00000030935 // 2810405K02Rik // RIKEN cDNA 2810405K02 gene // 4 E2|4 // 66469, NA	2.01857	0.0388285
10439566	NM_007508 // Atp6v1a // ATPase, H+ transporting, lysosomal V1 subunit A // 16 B4|16 // 11964 /// ENSMUST00000114666 // Atp6v1a // ATPase, H+ transporting, lysosomal V1 subunit A // 16 B4|16 // 11964 /// ENSMUST00000063661 // Atp6v1a // ATPase, H+ transporting, lysosomal V1 subunit A // 16 B4|16 // 11964 /// BC038392 // Atp6v1a // ATPase, H+ transporting, lysosomal V1 subunit A // 16 B4|16 // 1196…	2.01314	0.00246423
10405432	NM_016758 // Rgs14 // regulator of G-protein signaling 14 // 13 B1|13 32.0 cM // 51791 /// ENSMUST00000063771 // Rgs14 // regulator of G-protein signaling 14 // 13 B1|13 32.0 cM // 51791 /// BC030321 // Rgs14 // regulator of G-protein signaling 14 // 13 B1|13 32.0 cM // 51791 /// ENSMUST00000149858 // Rgs14 // regulator of G-protein signaling 14 // 13 B1|13 32.0 cM // 51791, NA	2.01237	0.00423546
10541614	NM_010819 // Clec4d // C-type lectin domain family 4, member d // 6 F3|6 56.5 cM // 17474 /// NM_001163161 // Clec4d // C-type lectin domain family 4, member d // 6 F3|6 56.5 cM // 17474 /// ENSMUST00000032240 // Clec4d // C-type lectin domain family 4, member d // 6 F3|6 56.5 cM // 17474 /// AF061272 // Clec4d // C-type lectin domain family 4, member d // 6 F3|6 56.5 cM // 17474, NA	2.01	0.000387304
10533198	NM_145227 // Oas2 // 2'-5' oligoadenylate synthetase 2 // 5 F|5 67.2 cM // 246728 /// AF418010 // Oas2 // 2'-5' oligoadenylate synthetase 2 // 5 F|5 67.2 cM // 246728 /// ENSMUST00000081491 // Oas2 // 2'-5' oligoadenylate synthetase 2 // 5 F|5 67.2 cM // 246728, NA	2.00709	0.00139183
10503520	NM_015767 // Ttpa // tocopherol (alpha) transfer protein // 4 A3|4 22.7 cM // 50500 /// ENSMUST00000117632 // Ttpa // tocopherol (alpha) transfer protein // 4 A3|4 22.7 cM // 50500 /// ENSMUST00000098244 // Ttpa // tocopherol (alpha) transfer protein // 4 A3|4 22.7 cM // 50500 /// BC043705 // Ttpa // tocopherol (alpha) transfer protein // 4 A3|4 22.7 cM // 50500 /// ENSMUST00000098245 // Ttpa // …	2.00613	0.0116862
10407072	NM_029001 // Elovl7 // ELOVL family member 7, elongation of long chain fatty acids (yeast) // 13 D2.1|13 // 74559 /// ENSMUST00000022207 // Elovl7 // ELOVL family member 7, elongation of long chain fatty acids (yeast) // 13 D2.1|13 // 74559 /// BC005602 // Elovl7 // ELOVL family member 7, elongation of long chain fatty acids (yeast) // 13 D2.1|13 // 74559, NA	2.00497	0.0310508
10466200	NM_027836 // Ms4a7 // membrane-spanning 4-domains, subfamily A, member 7 // 19 A|19 // 109225 /// NM_001025610 // Ms4a7 // membrane-spanning 4-domains, subfamily A, member 7 // 19 A|19 // 109225 /// ENSMUST00000067532 // Ms4a7 // membrane-spanning 4-domains, subfamily A, member 7 // 19 A|19 // 109225 /// ENSMUST00000056035 // Ms4a7 // membrane-spanning 4-domains, subfamily A, member 7 // 19 A|19 …	2.00311	0.00507923
10578324	NM_001005863 // Mtus1 // mitochondrial tumor suppressor 1 // 8 A4|8 // 102103 /// NM_001005864 // Mtus1 // mitochondrial tumor suppressor 1 // 8 A4|8 // 102103 /// NM_001005865 // Mtus1 // mitochondrial tumor suppressor 1 // 8 A4|8 // 102103 /// ENSMUST00000059115 // Mtus1 // mitochondrial tumor suppressor 1 // 8 A4|8 // 102103 /// ENSMUST00000118835 // Mtus1 // mitochondrial tumor suppressor 1 /…	2.00127	0.000263484

## Sheet: R3 over R1
Name	Description	FC: [R1 / R3]	P-value: R1 vs. R3
10394054	NM_009854 // Cd7 // CD7 antigen // 11 E2|11 74.0 cM // 12516 /// ENSMUST00000026159 // Cd7 // CD7 antigen // 11 E2|11 74.0 cM // 12516 /// BC024376 // Cd7 // CD7 antigen // 11 E2|11 74.0 cM // 12516, NA	0.0148464	0.000141859
10562812	NM_019866 // Spib // Spi-B transcription factor (Spi-1/PU.1 related) // 7 B4|7 23.0 cM // 272382 /// ENSMUST00000035323 // Spib // Spi-B transcription factor (Spi-1/PU.1 related) // 7 B4|7 23.0 cM // 272382 /// BC141118 // Spib // Spi-B transcription factor (Spi-1/PU.1 related) // 7 B4|7 23.0 cM // 272382 /// ENSMUST00000098483 // Spib // Spi-B transcription factor (Spi-1/PU.1 related) // 7 B4|7 …	0.020214	2.43187e-06
10557895	NM_021334 // Itgax // integrin alpha X // 7 F3|7 // 16411 /// ENSMUST00000033053 // Itgax // integrin alpha X // 7 F3|7 // 16411 /// AF211864 // Itgax // integrin alpha X // 7 F3|7 // 16411, NA	0.021045	3.95019e-07
10542214	NM_010654 // Klrd1 // killer cell lectin-like receptor, subfamily D, member 1 // 6 F3|6 62.52 cM // 16643 /// ENSMUST00000112063 // Klrd1 // killer cell lectin-like receptor, subfamily D, member 1 // 6 F3|6 62.52 cM // 16643 /// AF057714 // Klrd1 // killer cell lectin-like receptor, subfamily D, member 1 // 6 F3|6 62.52 cM // 16643 /// ENSMUST00000032268 // Klrd1 // killer cell lectin-like recept…	0.0252764	2.33726e-05
10542181	NM_172732 // Clec9a // C-type lectin domain family 9, member a // 6 F3|6 // 232414 /// ENSMUST00000088075 // Clec9a // C-type lectin domain family 9, member a // 6 F3|6 // 232414 /// BC087955 // Clec9a // C-type lectin domain family 9, member a // 6 F3|6 // 232414 /// ENSMUST00000112077 // Clec9a // C-type lectin domain family 9, member a // 6 F3|6 // 232414, NA	0.029224	1.28871e-05
10472097	NM_172409 // Fmnl2 // formin-like 2 // 2 C1.1|2 // 71409 /// ENSMUST00000049483 // Fmnl2 // formin-like 2 // 2 C1.1|2 // 71409 /// ENSMUST00000155586 // Fmnl2 // formin-like 2 // 2 C1.1|2 // 71409 /// AF513716 // Fmnl2 // formin-like 2 // 2 C1.1|2 // 71409 /// ENSMUST00000090952 // Fmnl2 // formin-like 2 // 2 C1.1|2 // 71409 /// ENSMUST00000050719 // Fmnl2 // formin-like 2 // 2 C1.1|2 // 71409 //…	0.0427453	5.02331e-05
10342678	---, NA	0.0430937	2.01734e-05
10576807	NM_130904 // Cd209d // CD209d antigen // 8 A1.1|8 // 170779 /// ENSMUST00000011445 // Cd209d // CD209d antigen // 8 A1.1|8 // 170779 /// AF373411 // Cd209d // CD209d antigen // 8 A1.1|8 // 170779 /// ENSMUST00000111028 // Cd209d // CD209d antigen // 8 A1.1|8 // 170779, NA	0.0450048	0.00087998
10358733	NM_016846 // Rgl1 // ral guanine nucleotide dissociation stimulator,-like 1 // 1|1 G2 // 19731 /// ENSMUST00000027760 // Rgl1 // ral guanine nucleotide dissociation stimulator,-like 1 // 1|1 G2 // 19731 /// BC017678 // Rgl1 // ral guanine nucleotide dissociation stimulator,-like 1 // 1|1 G2 // 19731, NA	0.0531501	9.91289e-06
10553559	NM_178706 // Siglech // sialic acid binding Ig-like lectin H // 7 B5|7 // 233274 /// BC098229 // Siglech // sialic acid binding Ig-like lectin H // 7 B5|7 // 233274 /// ENSMUST00000094360 // Siglech // sialic acid binding Ig-like lectin H // 7 B5|7 // 233274 /// ENSMUST00000154933 // Siglech // sialic acid binding Ig-like lectin H // 7 B5|7 // 233274, NA	0.053242	9.0548e-05
10474064	NM_001025246 // Trp53i11 // transformation related protein 53 inducible protein 11 // 2 E1|2 // 277414 /// ENSMUST00000111266 // Trp53i11 // transformation related protein 53 inducible protein 11 // 2 E1|2 // 277414 /// ENSMUST00000090554 // Trp53i11 // transformation related protein 53 inducible protein 11 // 2 E1|2 // 277414 /// BC098206 // Trp53i11 // transformation related protein 53 inducibl…	0.055319	2.83427e-06
10563099	NR_000004 // Snord35b // small nucleolar RNA, C/D box 35B // 7 B4|7 // 27212, NA	0.0577063	0.000212506
10569646	NM_007631 // Ccnd1 // cyclin D1 // 7 F5|7 72.3 cM // 12443 /// ENSMUST00000093962 // Ccnd1 // cyclin D1 // 7 F5|7 72.3 cM // 12443 /// BC044841 // Ccnd1 // cyclin D1 // 7 F5|7 72.3 cM // 12443, NA	0.0598339	3.41027e-05
10535780	NM_010229 // Flt3 // FMS-like tyrosine kinase 3 // 5 G3|5 82.0 cM // 14255 /// ENSMUST00000049324 // Flt3 // FMS-like tyrosine kinase 3 // 5 G3|5 82.0 cM // 14255 /// M64689 // Flt3 // FMS-like tyrosine kinase 3 // 5 G3|5 82.0 cM // 14255 /// ENSMUST00000110547 // Flt3 // FMS-like tyrosine kinase 3 // 5 G3|5 82.0 cM // 14255, NA	0.0713732	0.000226409
10439500	NM_178924 // Upk1b // uroplakin 1B // 16|16 B5-C2 // 22268 /// ENSMUST00000057767 // Upk1b // uroplakin 1B // 16|16 B5-C2 // 22268 /// BC046604 // Upk1b // uroplakin 1B // 16|16 B5-C2 // 22268, NA	0.0730262	0.00098842
10576784	NM_133238 // Cd209a // CD209a antigen // 8 A1.1|8 // 170786 /// ENSMUST00000012847 // Cd209a // CD209a antigen // 8 A1.1|8 // 170786 /// AF373408 // Cd209a // CD209a antigen // 8 A1.1|8 // 170786 /// ENSMUST00000111031 // Cd209a // CD209a antigen // 8 A1.1|8 // 170786, NA	0.0731628	0.00290087
10465895	NM_019699 // Fads2 // fatty acid desaturase 2 // 19|19 B // 56473 /// ENSMUST00000025567 // Fads2 // fatty acid desaturase 2 // 19|19 B // 56473 /// AF126798 // Fads2 // fatty acid desaturase 2 // 19|19 B // 56473, NA	0.0738412	0.000398945
10352000	NM_133809 // Kmo // kynurenine 3-monooxygenase (kynurenine 3-hydroxylase) // 1 H4|1 // 98256 /// ENSMUST00000040250 // Kmo // kynurenine 3-monooxygenase (kynurenine 3-hydroxylase) // 1 H4|1 // 98256 /// AK129011 // Kmo // kynurenine 3-monooxygenase (kynurenine 3-hydroxylase) // 1 H4|1 // 98256 /// ENSMUST00000111170 // Kmo // kynurenine 3-monooxygenase (kynurenine 3-hydroxylase) // 1 H4|1 // 9825…	0.0791518	1.11303e-06
10360173	NM_144539 // Slamf7 // SLAM family member 7 // 1|1 H2 // 75345 /// ENSMUST00000062219 // Slamf7 // SLAM family member 7 // 1|1 H2 // 75345 /// AF467910 // Slamf7 // SLAM family member 7 // 1|1 H2 // 75345 /// ENSMUST00000111276 // Slamf7 // SLAM family member 7 // 1|1 H2 // 75345, NA	0.0843729	0.00336877
10435075	NM_011638 // Tfrc // transferrin receptor // 16 B3|16 21.2 cM // 22042 /// ENSMUST00000023486 // Tfrc // transferrin receptor // 16 B3|16 21.2 cM // 22042 /// BC054522 // Tfrc // transferrin receptor // 16 B3|16 21.2 cM // 22042, NA	0.0890764	1.65178e-05
10340111	---, NA	0.0894871	0.038844
10359689	NM_009721 // Atp1b1 // ATPase, Na+/K+ transporting, beta 1 polypeptide // 1 H2.2|1 86.8 cM // 11931 /// ENSMUST00000027863 // Atp1b1 // ATPase, Na+/K+ transporting, beta 1 polypeptide // 1 H2.2|1 86.8 cM // 11931 /// BC094070 // Atp1b1 // ATPase, Na+/K+ transporting, beta 1 polypeptide // 1 H2.2|1 86.8 cM // 11931, NA	0.0895271	0.00122562
10601416	NM_172435 // P2ry10 // purinergic receptor P2Y, G-protein coupled 10 // X D|X // 78826 /// ENSMUST00000053375 // P2ry10 // purinergic receptor P2Y, G-protein coupled 10 // X D|X // 78826 /// ENSMUST00000118666 // P2ry10 // purinergic receptor P2Y, G-protein coupled 10 // X D|X // 78826 /// BC053707 // P2ry10 // purinergic receptor P2Y, G-protein coupled 10 // X D|X // 78826, NA	0.0916209	3.39862e-05
10546855	NM_080448 // Srgap3 // SLIT-ROBO Rho GTPase activating protein 3 // 6 E3|6 // 259302 /// ENSMUST00000088373 // Srgap3 // SLIT-ROBO Rho GTPase activating protein 3 // 6 E3|6 // 259302 /// AF496547 // Srgap3 // SLIT-ROBO Rho GTPase activating protein 3 // 6 E3|6 // 259302 /// ENSMUST00000113171 // Srgap3 // SLIT-ROBO Rho GTPase activating protein 3 // 6 E3|6 // 259302 /// ENSMUST00000113169 // Srga…	0.0917168	4.74981e-05
10451061	NM_001146038 // Runx2 // runt related transcription factor 2 // 17 B3|17 28.07 cM // 12393 /// NM_009820 // Runx2 // runt related transcription factor 2 // 17 B3|17 28.07 cM // 12393 /// NM_001145920 // Runx2 // runt related transcription factor 2 // 17 B3|17 28.07 cM // 12393 /// ENSMUST00000159943 // Runx2 // runt related transcription factor 2 // 17 B3|17 28.07 cM // 12393 /// ENSMUST000001135…	0.0927681	5.91019e-05
10425410	NM_010815 // Grap2 // GRB2-related adaptor protein 2 // 15|15 E2 // 17444 /// ENSMUST00000043149 // Grap2 // GRB2-related adaptor protein 2 // 15|15 E2 // 17444 /// AF055465 // Grap2 // GRB2-related adaptor protein 2 // 15|15 E2 // 17444, NA	0.0931624	3.44266e-05
10408280	NM_026825 // Lrrc16a // leucine rich repeat containing 16A // 13 A3.2|13 // 68732 /// ENSMUST00000072889 // Lrrc16a // leucine rich repeat containing 16A // 13 A3.2|13 // 68732 /// ENSMUST00000110402 // Lrrc16a // leucine rich repeat containing 16A // 13 A3.2|13 // 68732 /// AY437876 // Lrrc16a // leucine rich repeat containing 16A // 13 A3.2|13 // 68732 /// ENSMUST00000110398 // Lrrc16a // leuci…	0.0943108	5.4993e-05
10586933	NM_010890 // Nedd4 // neural precursor cell expressed, developmentally down-regulated 4 // 9 D|9 40.0 cM // 17999 /// ENSMUST00000034740 // Nedd4 // neural precursor cell expressed, developmentally down-regulated 4 // 9 D|9 40.0 cM // 17999 /// U96635 // Nedd4 // neural precursor cell expressed, developmentally down-regulated 4 // 9 D|9 40.0 cM // 17999, NA	0.0990049	1.88798e-05
10392803	NM_199225 // Cd300c // CD300C antigen // 11 E2|11 // 387565 /// ENSMUST00000106580 // Cd300c // CD300C antigen // 11 E2|11 // 387565 /// ENSMUST00000092466 // Cd300c // CD300C antigen // 11 E2|11 // 387565 /// AY457052 // Cd300c // CD300C antigen // 11 E2|11 // 387565, NA	0.103352	6.21593e-05
10354111	NM_010678 // Aff3 // AF4/FMR2 family, member 3 // 1 B|1 18.7 cM // 16764 /// ENSMUST00000039827 // Aff3 // AF4/FMR2 family, member 3 // 1 B|1 18.7 cM // 16764 /// BC052061 // Aff3 // AF4/FMR2 family, member 3 // 1 B|1 18.7 cM // 16764 /// ENSMUST00000142875 // Aff3 // AF4/FMR2 family, member 3 // 1 B|1 18.7 cM // 16764 /// ENSMUST00000134963 // Aff3 // AF4/FMR2 family, member 3 // 1 B|1 18.7 cM /…	0.108359	1.79156e-05
10367734	NM_177387 // Ust // uronyl-2-sulfotransferase // 10 A1|10 // 338362 /// ENSMUST00000061601 // Ust // uronyl-2-sulfotransferase // 10 A1|10 // 338362 /// BC138155 // Ust // uronyl-2-sulfotransferase // 10 A1|10 // 338362, NA	0.112351	8.99404e-05
10340826	---, NA	0.114876	0.0332349
10549162	NM_011374 // St8sia1 // ST8 alpha-N-acetyl-neuraminide alpha-2,8-sialyltransferase 1 // 6 G3|6 60.0 cM // 20449 /// ENSMUST00000032421 // St8sia1 // ST8 alpha-N-acetyl-neuraminide alpha-2,8-sialyltransferase 1 // 6 G3|6 60.0 cM // 20449 /// BC024821 // St8sia1 // ST8 alpha-N-acetyl-neuraminide alpha-2,8-sialyltransferase 1 // 6 G3|6 60.0 cM // 20449, NA	0.118873	0.000163253
10504759	---, NA	0.119498	0.00215362
10378549	NM_177708 // Rtn4rl1 // reticulon 4 receptor-like 1 // 11 B5|11 // 237847 /// ENSMUST00000102514 // Rtn4rl1 // reticulon 4 receptor-like 1 // 11 B5|11 // 237847 /// BC030471 // Rtn4rl1 // reticulon 4 receptor-like 1 // 11 B5|11 // 237847, NA	0.123796	0.000762005
10343986	---, NA	0.126878	0.0100543
10446229	NM_009404 // Tnfsf9 // tumor necrosis factor (ligand) superfamily, member 9 // 17 D|17 // 21950 /// ENSMUST00000039490 // Tnfsf9 // tumor necrosis factor (ligand) superfamily, member 9 // 17 D|17 // 21950 /// BC138767 // Tnfsf9 // tumor necrosis factor (ligand) superfamily, member 9 // 17 D|17 // 21950, NA	0.137196	0.000416198
10468309	NM_008018 // Sh3pxd2a // SH3 and PX domains 2A // 19|19 D2 // 14218 /// NM_001164717 // Sh3pxd2a // SH3 and PX domains 2A // 19|19 D2 // 14218, NA	0.138604	0.0026554
10606235	NM_175358 // Zdhhc15 // zinc finger, DHHC domain containing 15 // X D|X // 108672 /// ENSMUST00000042070 // Zdhhc15 // zinc finger, DHHC domain containing 15 // X D|X // 108672, NA	0.13864	1.45741e-05
10450154	NM_010378 // H2-Aa // histocompatibility 2, class II antigen A, alpha // 17 B1|17 18.65 cM // 14960 /// ENSMUST00000040655 // H2-Aa // histocompatibility 2, class II antigen A, alpha // 17 B1|17 18.65 cM // 14960 /// BC031711 // H2-Aa // histocompatibility 2, class II antigen A, alpha // 17 B1|17 18.65 cM // 14960, NA	0.138668	0.0140147
10339000	---, NA	0.142247	0.00160651
10340040	---, NA	0.147146	0.00108889
10535282	NM_175362 // Card11 // caspase recruitment domain family, member 11 // 5 G2|5 // 108723 /// BC096592 // Card11 // caspase recruitment domain family, member 11 // 5 G2|5 // 108723 /// ENSMUST00000085786 // Card11 // caspase recruitment domain family, member 11 // 5 G2|5 // 108723, NA	0.149717	0.000244904
10339562	---, NA	0.157852	0.0481348
10444291	NM_207105 // H2-Ab1 // histocompatibility 2, class II antigen A, beta 1 // 17 B1|17 18.64 cM // 14961 /// BC057998 // H2-Ab1 // histocompatibility 2, class II antigen A, beta 1 // 17 B1|17 18.64 cM // 14961 /// BC057998 // H2-Ab1 // histocompatibility 2, class II antigen A, beta 1 // 17 B1|17 18.64 cM // 14961, NA	0.158094	0.013657
10503695	NM_001109661 // Bach2 // BTB and CNC homology 2 // 4 A4|4 // 12014 /// ENSMUST00000108180 // Bach2 // BTB and CNC homology 2 // 4 A4|4 // 12014 /// BC131642 // Bach2 // BTB and CNC homology 2 // 4 A4|4 // 12014 /// ENSMUST00000108179 // Bach2 // BTB and CNC homology 2 // 4 A4|4 // 12014 /// ENSMUST00000095131 // Bach2 // BTB and CNC homology 2 // 4 A4|4 // 12014, NA	0.158842	0.000533191
10407420	NM_019671 // Net1 // neuroepithelial cell transforming gene 1 // 13 A1|13 // 56349 /// NM_001047159 // Net1 // neuroepithelial cell transforming gene 1 // 13 A1|13 // 56349 /// ENSMUST00000091853 // Net1 // neuroepithelial cell transforming gene 1 // 13 A1|13 // 56349 /// ENSMUST00000099946 // Net1 // neuroepithelial cell transforming gene 1 // 13 A1|13 // 56349 /// AF094520 // Net1 // neuroepith…	0.159156	0.000971725
10516518	NM_205823 // Tlr12 // toll-like receptor 12 // 4 D2.2|4 // 384059 /// ENSMUST00000074829 // Tlr12 // toll-like receptor 12 // 4 D2.2|4 // 384059 /// AY531552 // Tlr12 // toll-like receptor 12 // 4 D2.2|4 // 384059, NA	0.16035	2.93558e-05
10339558	---, NA	0.161895	0.0170584
10355536	NM_027884 // Tns1 // tensin 1 // 1 C3|1 44.5 cM // 21961 /// ENSMUST00000050681 // Tns1 // tensin 1 // 1 C3|1 44.5 cM // 21961, NA	0.16285	4.94166e-05
10550877	NM_008433 // Kcnn4 // potassium intermediate/small conductance calcium-activated channel, subfamily N, member 4 // 7 A3|7 // 16534 /// NM_001163510 // Kcnn4 // potassium intermediate/small conductance calcium-activated channel, subfamily N, member 4 // 7 A3|7 // 16534 /// ENSMUST00000067352 // Kcnn4 // potassium intermediate/small conductance calcium-activated channel, subfamily N, member 4 // 7 …	0.164633	0.00104303
10361807	NM_010437 // Hivep2 // human immunodeficiency virus type I enhancer binding protein 2 // 10 A2|10 // 15273 /// ENSMUST00000015645 // Hivep2 // human immunodeficiency virus type I enhancer binding protein 2 // 10 A2|10 // 15273 /// BC150704 // Hivep2 // human immunodeficiency virus type I enhancer binding protein 2 // 10 A2|10 // 15273, NA	0.166678	0.00280237
10339622	---, NA	0.16715	0.021979
10342856	---, NA	0.169752	0.00863788
10343108	---, NA	0.174097	0.0488885
10445357	NM_001145920 // Runx2 // runt related transcription factor 2 // 17 B3|17 28.07 cM // 12393 /// ENSMUST00000113572 // Runx2 // runt related transcription factor 2 // 17 B3|17 28.07 cM // 12393 /// D14636 // Runx2 // runt related transcription factor 2 // 17 B3|17 28.07 cM // 12393, NA	0.174356	0.0026715
10338365	---, NA	0.175528	0.00978408
10540472	NM_011498 // Bhlhe40 // basic helix-loop-helix family, member e40 // 6|6 E-F1 // 20893 /// ENSMUST00000032194 // Bhlhe40 // basic helix-loop-helix family, member e40 // 6|6 E-F1 // 20893 /// BC010720 // Bhlhe40 // basic helix-loop-helix family, member e40 // 6|6 E-F1 // 20893, NA	0.177626	0.00085392
10342634	---, NA	0.178134	0.0136953
10576799	NM_130905 // Cd209e // CD209e antigen // 8 A1.1|8 // 170780 /// ENSMUST00000033888 // Cd209e // CD209e antigen // 8 A1.1|8 // 170780 /// AF373412 // Cd209e // CD209e antigen // 8 A1.1|8 // 170780, NA	0.178606	0.032439
10564818	NM_008486 // Anpep // alanyl (membrane) aminopeptidase // 7 D3|7 // 16790 /// ENSMUST00000107392 // Anpep // alanyl (membrane) aminopeptidase // 7 D3|7 // 16790 /// ENSMUST00000049004 // Anpep // alanyl (membrane) aminopeptidase // 7 D3|7 // 16790 /// U77083 // Anpep // alanyl (membrane) aminopeptidase // 7 D3|7 // 16790, NA	0.179142	0.000618899
10424607	NM_008975 // Ptp4a3 // protein tyrosine phosphatase 4a3 // 15|15 E1 // 19245 /// NM_001166388 // Ptp4a3 // protein tyrosine phosphatase 4a3 // 15|15 E1 // 19245 /// NM_001166389 // Ptp4a3 // protein tyrosine phosphatase 4a3 // 15|15 E1 // 19245 /// NM_001166390 // Ptp4a3 // protein tyrosine phosphatase 4a3 // 15|15 E1 // 19245 /// ENSMUST00000053232 // Ptp4a3 // protein tyrosine phosphatase 4a3 /…	0.180156	0.000996074
10469457	NM_026162 // Plxdc2 // plexin domain containing 2 // 2 A2-A3|2 // 67448 /// ENSMUST00000028081 // Plxdc2 // plexin domain containing 2 // 2 A2-A3|2 // 67448 /// BC057881 // Plxdc2 // plexin domain containing 2 // 2 A2-A3|2 // 67448 /// ENSMUST00000114702 // Plxdc2 // plexin domain containing 2 // 2 A2-A3|2 // 67448 /// ENSMUST00000114703 // Plxdc2 // plexin domain containing 2 // 2 A2-A3|2 // 674…	0.180201	0.000419285
10568553	NM_029935 // Chst15 // carbohydrate (N-acetylgalactosamine 4-sulfate 6-O) sulfotransferase 15 // 7|7 F4 // 77590 /// ENSMUST00000077472 // Chst15 // carbohydrate (N-acetylgalactosamine 4-sulfate 6-O) sulfotransferase 15 // 7|7 F4 // 77590 /// ENSMUST00000080215 // Chst15 // carbohydrate (N-acetylgalactosamine 4-sulfate 6-O) sulfotransferase 15 // 7|7 F4 // 77590 /// AK122324 // Chst15 // carbohyd…	0.181821	0.00076064
10362596	NM_001122893 // Fyn // Fyn proto-oncogene // 10 B1|10 25.0 cM // 14360 /// NM_008054 // Fyn // Fyn proto-oncogene // 10 B1|10 25.0 cM // 14360 /// NM_001122892 // Fyn // Fyn proto-oncogene // 10 B1|10 25.0 cM // 14360 /// ENSMUST00000099967 // Fyn // Fyn proto-oncogene // 10 B1|10 25.0 cM // 14360 /// ENSMUST00000063091 // Fyn // Fyn proto-oncogene // 10 B1|10 25.0 cM // 14360 /// ENSMUST00000126…	0.183839	0.000167273
10355514	NM_027884 // Tns1 // tensin 1 // 1 C3|1 44.5 cM // 21961 /// BC055076 // Tns1 // tensin 1 // 1 C3|1 44.5 cM // 21961, NA	0.187744	0.0005243
10483046	NM_010074 // Dpp4 // dipeptidylpeptidase 4 // 2 C2-D|2 35.0 cM // 13482 /// NM_001159543 // Dpp4 // dipeptidylpeptidase 4 // 2 C2-D|2 35.0 cM // 13482 /// ENSMUST00000047812 // Dpp4 // dipeptidylpeptidase 4 // 2 C2-D|2 35.0 cM // 13482 /// BC022183 // Dpp4 // dipeptidylpeptidase 4 // 2 C2-D|2 35.0 cM // 13482, NA	0.187752	5.96522e-05
10576774	NM_029465 // Clec4g // C-type lectin domain family 4, member g // 8 A1.1|8 // 75863 /// ENSMUST00000062037 // Clec4g // C-type lectin domain family 4, member g // 8 A1.1|8 // 75863 /// BC087963 // Clec4g // C-type lectin domain family 4, member g // 8 A1.1|8 // 75863 /// ENSMUST00000160527 // Clec4g // C-type lectin domain family 4, member g // 8 A1.1|8 // 75863, NA	0.187879	0.00275918
10340977	---, NA	0.188599	0.0486249
10600308	---, NA	0.189075	0.00787097
10562132	NM_001043317 // Cd22 // CD22 antigen // 7 B1|7 9.0 cM // 12483 /// NM_009845 // Cd22 // CD22 antigen // 7 B1|7 9.0 cM // 12483 /// ENSMUST00000019248 // Cd22 // CD22 antigen // 7 B1|7 9.0 cM // 12483 /// ENSMUST00000108125 // Cd22 // CD22 antigen // 7 B1|7 9.0 cM // 12483 /// ENSMUST00000108123 // Cd22 // CD22 antigen // 7 B1|7 9.0 cM // 12483 /// L02844 // Cd22 // CD22 antigen // 7 B1|7 9.0 cM /…	0.189495	0.000259649
10341883	---, NA	0.189818	0.01083
10374727	NM_016707 // Bcl11a // B-cell CLL/lymphoma 11A (zinc finger protein) // 11 A3.2|11 // 14025 /// NM_001159289 // Bcl11a // B-cell CLL/lymphoma 11A (zinc finger protein) // 11 A3.2|11 // 14025 /// NM_001159290 // Bcl11a // B-cell CLL/lymphoma 11A (zinc finger protein) // 11 A3.2|11 // 14025 /// ENSMUST00000000881 // Bcl11a // B-cell CLL/lymphoma 11A (zinc finger protein) // 11 A3.2|11 // 14025 /// …	0.189894	4.24398e-05
10548367	NM_175526 // Clec1a // C-type lectin domain family 1, member a // 6 F3|6 // 243653 /// ENSMUST00000037481 // Clec1a // C-type lectin domain family 1, member a // 6 F3|6 // 243653 /// BC052840 // Clec1a // C-type lectin domain family 1, member a // 6 F3|6 // 243653, NA	0.190132	0.00647055
10340397	---, NA	0.190133	0.0347653
10357043	NM_009741 // Bcl2 // B-cell leukemia/lymphoma 2 // 1 E2.1|1 59.8 cM // 12043 /// NM_177410 // Bcl2 // B-cell leukemia/lymphoma 2 // 1 E2.1|1 59.8 cM // 12043 /// ENSMUST00000112751 // Bcl2 // B-cell leukemia/lymphoma 2 // 1 E2.1|1 59.8 cM // 12043 /// ENSMUST00000080103 // Bcl2 // B-cell leukemia/lymphoma 2 // 1 E2.1|1 59.8 cM // 12043 /// BC095964 // Bcl2 // B-cell leukemia/lymphoma 2 // 1 E2.1|…	0.190225	5.61484e-05
10451077	---, NA	0.190285	0.00451902
10437080	NM_009441 // Ttc3 // tetratricopeptide repeat domain 3 // 16 C3.3-4|16 67.9 cM // 22129 /// ENSMUST00000117648 // Ttc3 // tetratricopeptide repeat domain 3 // 16 C3.3-4|16 67.9 cM // 22129 /// ENSMUST00000036349 // Ttc3 // tetratricopeptide repeat domain 3 // 16 C3.3-4|16 67.9 cM // 22129 /// AB008516 // Ttc3 // tetratricopeptide repeat domain 3 // 16 C3.3-4|16 67.9 cM // 22129 /// BC049277 // Tt…	0.192268	6.78933e-05
10339506	---, NA	0.193944	0.0371216
10344461	---, NA	0.194697	0.00835186
10339490	---, NA	0.196334	0.0327312
10457168	NM_178687 // Cd226 // CD226 antigen // 18 E4|18 // 225825 /// NM_001039149 // Cd226 // CD226 antigen // 18 E4|18 // 225825 /// ENSMUST00000037142 // Cd226 // CD226 antigen // 18 E4|18 // 225825 /// ENSMUST00000097496 // Cd226 // CD226 antigen // 18 E4|18 // 225825 /// AF416980 // Cd226 // CD226 antigen // 18 E4|18 // 225825, NA	0.196726	0.000126997
10574246	NM_001145972 // Gpr114 // G protein-coupled receptor 114 // 8 D1|8 // 382045 /// NM_001033468 // Gpr114 // G protein-coupled receptor 114 // 8 D1|8 // 382045 /// ENSMUST00000074570 // Gpr114 // G protein-coupled receptor 114 // 8 D1|8 // 382045 /// BC145803 // Gpr114 // G protein-coupled receptor 114 // 8 D1|8 // 382045 /// ENSMUST00000128308 // Gpr114 // G protein-coupled receptor 114 // 8 D1|8 …	0.197048	0.00210372
10339586	---, NA	0.197818	0.00629258
10344462	---, NA	0.198354	0.0126233
10444298	NM_010382 // H2-Eb1 // histocompatibility 2, class II antigen E beta // 17 B1|17 18.66 cM // 14969 /// ENSMUST00000076311 // H2-Eb1 // histocompatibility 2, class II antigen E beta // 17 B1|17 18.66 cM // 14969 /// M36940 // H2-Eb1 // histocompatibility 2, class II antigen E beta // 17 B1|17 18.66 cM // 14969 /// ENSMUST00000074557 // H2-Eb1 // histocompatibility 2, class II antigen E beta // 17 …	0.198607	0.0224248
10462702	NM_001163471 // Hectd2 // HECT domain containing 2 // 19 C2|19 // 226098 /// NM_172637 // Hectd2 // HECT domain containing 2 // 19 C2|19 // 226098 /// ENSMUST00000047247 // Hectd2 // HECT domain containing 2 // 19 C2|19 // 226098 /// BC137671 // Hectd2 // HECT domain containing 2 // 19 C2|19 // 226098 /// ENSMUST00000155594 // Hectd2 // HECT domain containing 2 // 19 C2|19 // 226098 /// ENSMUST00…	0.198838	0.000165634
10341805	---, NA	0.203098	0.0183005
10429341	NM_007982 // Ptk2 // PTK2 protein tyrosine kinase 2 // 15 D3|15 42.0 cM // 14083 /// NM_001130409 // Ptk2 // PTK2 protein tyrosine kinase 2 // 15 D3|15 42.0 cM // 14083 /// ENSMUST00000110036 // Ptk2 // PTK2 protein tyrosine kinase 2 // 15 D3|15 42.0 cM // 14083 /// ENSMUST00000080736 // Ptk2 // PTK2 protein tyrosine kinase 2 // 15 D3|15 42.0 cM // 14083 /// ENSMUST00000110033 // Ptk2 // PTK2 pro…	0.205891	0.000278053
10435724	NM_019804 // B4galt4 // UDP-Gal:betaGlcNAc beta 1,4-galactosyltransferase, polypeptide 4 // 16|16 B4 // 56375 /// ENSMUST00000114712 // B4galt4 // UDP-Gal:betaGlcNAc beta 1,4-galactosyltransferase, polypeptide 4 // 16|16 B4 // 56375 /// ENSMUST00000023482 // B4galt4 // UDP-Gal:betaGlcNAc beta 1,4-galactosyltransferase, polypeptide 4 // 16|16 B4 // 56375 /// BC031115 // B4galt4 // UDP-Gal:betaGlcN…	0.209491	0.000676555
10338759	---, NA	0.210786	0.0471179
10340382	---, NA	0.211203	0.0368791
10342476	---, NA	0.212959	0.0171522
10605113	NM_008478 // L1cam // L1 cell adhesion molecule // X A6-B|X 29.51 cM // 16728 /// ENSMUST00000102871 // L1cam // L1 cell adhesion molecule // X A6-B|X 29.51 cM // 16728 /// BC056988 // L1cam // L1 cell adhesion molecule // X A6-B|X 29.51 cM // 16728 /// ENSMUST00000066605 // L1cam // L1 cell adhesion molecule // X A6-B|X 29.51 cM // 16728 /// ENSMUST00000114433 // L1cam // L1 cell adhesion molecu…	0.213379	8.42301e-05
10423471	NM_008729 // Ctnnd2 // catenin (cadherin associated protein), delta 2 // 15 B2|15 // 18163 /// ENSMUST00000081728 // Ctnnd2 // catenin (cadherin associated protein), delta 2 // 15 B2|15 // 18163 /// U90331 // Ctnnd2 // catenin (cadherin associated protein), delta 2 // 15 B2|15 // 18163 /// ENSMUST00000110415 // Ctnnd2 // catenin (cadherin associated protein), delta 2 // 15 B2|15 // 18163 /// ENSM…	0.213666	0.000580893
10338589	---, NA	0.213684	0.00635668
10561478	NM_001081115 // Nccrp1 // non-specific cytotoxic cell receptor protein 1 homolog (zebrafish) // 7 A3|7 // 233038 /// ENSMUST00000057974 // Nccrp1 // non-specific cytotoxic cell receptor protein 1 homolog (zebrafish) // 7 A3|7 // 233038, NA	0.214359	0.000406888
10344122	---, NA	0.216924	0.0289344
10444223	NM_008206 // H2-Oa // histocompatibility 2, O region alpha locus // 17 B1|17 18.52 cM // 15001 /// ENSMUST00000025192 // H2-Oa // histocompatibility 2, O region alpha locus // 17 B1|17 18.52 cM // 15001 /// M95514 // H2-Oa // histocompatibility 2, O region alpha locus // 17 B1|17 18.52 cM // 15001, NA	0.217213	0.000365861
10401238	NM_007564 // Zfp36l1 // zinc finger protein 36, C3H type-like 1 // 12 C3|12 // 12192 /// ENSMUST00000021552 // Zfp36l1 // zinc finger protein 36, C3H type-like 1 // 12 C3|12 // 12192 /// M58566 // Zfp36l1 // zinc finger protein 36, C3H type-like 1 // 12 C3|12 // 12192, NA	0.218955	0.00130928
10341040	---, NA	0.219096	0.0135042
10355534	NM_027884 // Tns1 // tensin 1 // 1 C3|1 44.5 cM // 21961, NA	0.221584	0.00265002
10563077	NM_026555 // Rcn3 // reticulocalbin 3, EF-hand calcium binding domain // 7 B4|7 23.1 cM // 52377 /// ENSMUST00000117546 // Rcn3 // reticulocalbin 3, EF-hand calcium binding domain // 7 B4|7 23.1 cM // 52377 /// ENSMUST00000019683 // Rcn3 // reticulocalbin 3, EF-hand calcium binding domain // 7 B4|7 23.1 cM // 52377 /// BC025602 // Rcn3 // reticulocalbin 3, EF-hand calcium binding domain // 7 B4|7…	0.221694	0.000223867
10340711	---, NA	0.222742	0.0112784
10446553	NM_013813 // Epb4.1l3 // erythrocyte protein band 4.1-like 3 // 17 E1.3|17 42.5 cM // 13823 /// ENSMUST00000080208 // Epb4.1l3 // erythrocyte protein band 4.1-like 3 // 17 E1.3|17 42.5 cM // 13823 /// AF152247 // Epb4.1l3 // erythrocyte protein band 4.1-like 3 // 17 E1.3|17 42.5 cM // 13823 /// AB523362 // Epb4.1l3 // erythrocyte protein band 4.1-like 3 // 17 E1.3|17 42.5 cM // 13823 /// BC152548…	0.224712	0.000119838
10584628	NM_009382 // Thy1 // thymus cell antigen 1, theta // 9 A5.1|9 26.0 cM // 21838 /// ENSMUST00000114840 // Thy1 // thymus cell antigen 1, theta // 9 A5.1|9 26.0 cM // 21838 /// ENSMUST00000034509 // Thy1 // thymus cell antigen 1, theta // 9 A5.1|9 26.0 cM // 21838 /// BC054436 // Thy1 // thymus cell antigen 1, theta // 9 A5.1|9 26.0 cM // 21838, NA	0.224906	0.000795126
10456522	NM_013685 // Tcf4 // transcription factor 4 // 18 E2|18 // 21413 /// NM_001083967 // Tcf4 // transcription factor 4 // 18 E2|18 // 21413 /// ENSMUST00000114985 // Tcf4 // transcription factor 4 // 18 E2|18 // 21413 /// ENSMUST00000078486 // Tcf4 // transcription factor 4 // 18 E2|18 // 21413 /// BC043050 // Tcf4 // transcription factor 4 // 18 E2|18 // 21413, NA	0.224965	0.000137229
10340613	---, NA	0.22783	0.00690764
10339758	---, NA	0.228189	0.0274053
10395692	NM_009706 // Arhgap5 // Rho GTPase activating protein 5 // 12 C1|12 25.75 cM // 11855 /// ENSMUST00000110725 // Arhgap5 // Rho GTPase activating protein 5 // 12 C1|12 25.75 cM // 11855 /// BC150823 // Arhgap5 // Rho GTPase activating protein 5 // 12 C1|12 25.75 cM // 11855 /// ENSMUST00000101435 // Arhgap5 // Rho GTPase activating protein 5 // 12 C1|12 25.75 cM // 11855, NA	0.228728	0.000262238
10357833	NM_001167949 // Atp2b4 // ATPase, Ca++ transporting, plasma membrane 4 // 1 E4|1 70.3 cM // 381290 /// NM_213616 // Atp2b4 // ATPase, Ca++ transporting, plasma membrane 4 // 1 E4|1 70.3 cM // 381290 /// ENSMUST00000143567 // Atp2b4 // ATPase, Ca++ transporting, plasma membrane 4 // 1 E4|1 70.3 cM // 381290 /// ENSMUST00000048953 // Atp2b4 // ATPase, Ca++ transporting, plasma membrane 4 // 1 E4|1 …	0.229009	0.000144359
10435271	NM_175256 // Heg1 // HEG homolog 1 (zebrafish) // 16 B3|16 // 77446 /// ENSMUST00000038392 // Heg1 // HEG homolog 1 (zebrafish) // 16 B3|16 // 77446 /// BC076596 // Heg1 // HEG homolog 1 (zebrafish) // 16 B3|16 // 77446, NA	0.230911	0.00058245
10571214	NM_175136 // Rnf122 // ring finger protein 122 // 8 A3|8 // 68867 /// ENSMUST00000046941 // Rnf122 // ring finger protein 122 // 8 A3|8 // 68867 /// BC038399 // Rnf122 // ring finger protein 122 // 8 A3|8 // 68867, NA	0.231468	0.00372632
10605104	NM_001029868 // Pdzd4 // PDZ domain containing 4 // X A7.3|X // 245469 /// ENSMUST00000002080 // Pdzd4 // PDZ domain containing 4 // X A7.3|X // 245469 /// BC056462 // Pdzd4 // PDZ domain containing 4 // X A7.3|X // 245469, NA	0.234124	4.59167e-06
10338669	---, NA	0.236468	0.0339251
10340787	---, NA	0.236527	0.0080473
10360349	NM_053199 // Cadm3 // cell adhesion molecule 3 // 1 H3|1 // 94332 /// ENSMUST00000111220 // Cadm3 // cell adhesion molecule 3 // 1 H3|1 // 94332 /// BC079837 // Cadm3 // cell adhesion molecule 3 // 1 H3|1 // 94332, NA	0.239346	0.00164068
10340998	---, NA	0.239902	0.0105746
10541644	NM_001170395 // Cd163 // CD163 antigen // 6 F2|6 // 93671 /// NM_053094 // Cd163 // CD163 antigen // 6 F2|6 // 93671 /// ENSMUST00000112541 // Cd163 // CD163 antigen // 6 F2|6 // 93671 /// ENSMUST00000032234 // Cd163 // CD163 antigen // 6 F2|6 // 93671 /// AF274883 // Cd163 // CD163 antigen // 6 F2|6 // 93671, NA	0.240441	0.000377313
10355967	NM_183027 // Ap1s3 // adaptor-related protein complex AP-1, sigma 3 // 1 C4|1 // 252903 /// ENSMUST00000162342 // Ap1s3 // adaptor-related protein complex AP-1, sigma 3 // 1 C4|1 // 252903 /// ENSMUST00000067229 // Ap1s3 // adaptor-related protein complex AP-1, sigma 3 // 1 C4|1 // 252903 /// BC098237 // Ap1s3 // adaptor-related protein complex AP-1, sigma 3 // 1 C4|1 // 252903 /// ENSMUST0000015…	0.243453	2.31954e-06
10342972	---, NA	0.243486	0.0186381
10343382	---, NA	0.248653	0.0271218
10456005	NM_001042605 // Cd74 // CD74 antigen (invariant polypeptide of major histocompatibility complex, class II antigen-associated) // 18 E1|18 32.0 cM // 16149 /// NM_010545 // Cd74 // CD74 antigen (invariant polypeptide of major histocompatibility complex, class II antigen-associated) // 18 E1|18 32.0 cM // 16149 /// ENSMUST00000097563 // Cd74 // CD74 antigen (invariant polypeptide of major histocomp…	0.251264	0.0104899
10364038	NM_133995 // Upb1 // ureidopropionase, beta // 10 C1|10 // 103149 /// ENSMUST00000039925 // Upb1 // ureidopropionase, beta // 10 C1|10 // 103149 /// BC021388 // Upb1 // ureidopropionase, beta // 10 C1|10 // 103149, NA	0.251367	0.000919824
10498345	NM_173398 // Gpr171 // G protein-coupled receptor 171 // 3 D|3 // 229323 /// ENSMUST00000085040 // Gpr171 // G protein-coupled receptor 171 // 3 D|3 // 229323 /// BC024054 // Gpr171 // G protein-coupled receptor 171 // 3 D|3 // 229323, NA	0.251646	7.30775e-05
10451054	NM_199016 // Enpp4 // ectonucleotide pyrophosphatase/phosphodiesterase 4 // 17 B3|17 // 224794 /// ENSMUST00000024757 // Enpp4 // ectonucleotide pyrophosphatase/phosphodiesterase 4 // 17 B3|17 // 224794 /// ENSMUST00000143137 // Enpp4 // ectonucleotide pyrophosphatase/phosphodiesterase 4 // 17 B3|17 // 224794 /// BC027749 // Enpp4 // ectonucleotide pyrophosphatase/phosphodiesterase 4 // 17 B3|17 …	0.252285	0.000960131
10342299	---, NA	0.25235	0.0276033
10467508	NM_008528 // Blnk // B-cell linker // 19 C3|19 31.0 cM // 17060 /// ENSMUST00000054769 // Blnk // B-cell linker // 19 C3|19 31.0 cM // 17060 /// Y17159 // Blnk // B-cell linker // 19 C3|19 31.0 cM // 17060, NA	0.252423	0.00169506
10338527	---, NA	0.252759	0.0481578
10459905	NM_053099 // Setbp1 // SET binding protein 1 // 18 E3|18 // 240427 /// ENSMUST00000025430 // Setbp1 // SET binding protein 1 // 18 E3|18 // 240427 /// ENSMUST00000161465 // Setbp1 // SET binding protein 1 // 18 E3|18 // 240427 /// BC080865 // Setbp1 // SET binding protein 1 // 18 E3|18 // 240427, NA	0.253447	0.0188564
10584124	NM_001195632 // Arhgap32 // Rho GTPase activating protein 32 // 9 A4|9 // 330914 /// NM_177379 // Arhgap32 // Rho GTPase activating protein 32 // 9 A4|9 // 330914 /// ENSMUST00000047637 // Arhgap32 // Rho GTPase activating protein 32 // 9 A4|9 // 330914 /// AY194286 // Arhgap32 // Rho GTPase activating protein 32 // 9 A4|9 // 330914, NA	0.253951	0.00334309
10369702	NM_027384 // Tet1 // tet oncogene 1 // 10 B4|10 32.0 cM // 52463 /// GU079948 // Tet1 // tet oncogene 1 // 10 B4|10 32.0 cM // 52463, NA	0.254146	0.00860288
10350337	ENSMUST00000054333 // A130050O07Rik // RIKEN cDNA A130050O07 gene // 1 E4|1 // 320138, NA	0.254271	0.037618
10344232	---, NA	0.255189	0.0209891
10579532	NM_198095 // Bst2 // bone marrow stromal cell antigen 2 // 8 B3.3|8 // 69550 /// ENSMUST00000051672 // Bst2 // bone marrow stromal cell antigen 2 // 8 B3.3|8 // 69550 /// BC087949 // Bst2 // bone marrow stromal cell antigen 2 // 8 B3.3|8 // 69550, NA	0.25532	2.39338e-05
10443506	NM_001159538 // Fgd2 // FYVE, RhoGEF and PH domain containing 2 // 17 A3.3|17 8.0 cM // 26382 /// NM_013710 // Fgd2 // FYVE, RhoGEF and PH domain containing 2 // 17 A3.3|17 8.0 cM // 26382 /// ENSMUST00000024810 // Fgd2 // FYVE, RhoGEF and PH domain containing 2 // 17 A3.3|17 8.0 cM // 26382 /// AF017368 // Fgd2 // FYVE, RhoGEF and PH domain containing 2 // 17 A3.3|17 8.0 cM // 26382 /// ENSMUST0…	0.255706	0.000112189
10487021	NM_011774 // Slc30a4 // solute carrier family 30 (zinc transporter), member 4 // 2 E5|2 69.0 cM // 22785 /// ENSMUST00000005952 // Slc30a4 // solute carrier family 30 (zinc transporter), member 4 // 2 E5|2 69.0 cM // 22785 /// AF003747 // Slc30a4 // solute carrier family 30 (zinc transporter), member 4 // 2 E5|2 69.0 cM // 22785 /// ENSMUST00000099457 // Slc30a4 // solute carrier family 30 (zinc …	0.256033	0.00619167
10412562	NM_134080 // Flnb // filamin, beta // 14 A1|14 // 286940 /// ENSMUST00000052678 // Flnb // filamin, beta // 14 A1|14 // 286940, NA	0.258348	0.000352443
10343517	---, NA	0.259276	0.0486064
10441813	NR_028479 // Snora20 // small nucleolar RNA, H/ACA box 20 // 17|17 // 100303746, NA	0.259476	0.00531428
10341144	---, NA	0.2617	0.0189407
10392221	NM_008816 // Pecam1 // platelet/endothelial cell adhesion molecule 1 // 11 E1|11 // 18613 /// NM_001032378 // Pecam1 // platelet/endothelial cell adhesion molecule 1 // 11 E1|11 // 18613 /// ENSMUST00000080853 // Pecam1 // platelet/endothelial cell adhesion molecule 1 // 11 E1|11 // 18613 /// ENSMUST00000103069 // Pecam1 // platelet/endothelial cell adhesion molecule 1 // 11 E1|11 // 18613 /// BC…	0.263818	0.00110519
10338145	---, NA	0.26408	0.0449336
10338884	---, NA	0.266394	0.0492875
10451763	NM_009122 // Satb1 // special AT-rich sequence binding protein 1 // 17 C|17 // 20230 /// NM_001163630 // Satb1 // special AT-rich sequence binding protein 1 // 17 C|17 // 20230 /// NM_001163631 // Satb1 // special AT-rich sequence binding protein 1 // 17 C|17 // 20230 /// NM_001163632 // Satb1 // special AT-rich sequence binding protein 1 // 17 C|17 // 20230 /// ENSMUST00000144331 // Satb1 // spe…	0.26701	7.78931e-05
10604057	NR_033443 // Sept6 // septin 6 // X|X A2 // 56526 /// NM_019942 // Sept6 // septin 6 // X|X A2 // 56526 /// NM_001177323 // Sept6 // septin 6 // X|X A2 // 56526 /// NM_001177324 // Sept6 // septin 6 // X|X A2 // 56526 /// ENSMUST00000115240 // Sept6 // septin 6 // X|X A2 // 56526 /// ENSMUST00000115239 // Sept6 // septin 6 // X|X A2 // 56526 /// ENSMUST00000115241 // Sept6 // septin 6 // X|X A2 /…	0.268603	0.000224623
10343256	---, NA	0.268893	0.0407694
10584841	NM_001005421 // Amica1 // adhesion molecule, interacts with CXADR antigen 1 // 9 A5.2|9 // 270152 /// ENSMUST00000050020 // Amica1 // adhesion molecule, interacts with CXADR antigen 1 // 9 A5.2|9 // 270152 /// AY093688 // Amica1 // adhesion molecule, interacts with CXADR antigen 1 // 9 A5.2|9 // 270152, NA	0.269734	0.00113677
10339357	---, NA	0.270052	0.0264458
10540855	NM_008285 // Hrh1 // histamine receptor H1 // 6 E3|6 49.0 cM // 15465 /// ENSMUST00000088987 // Hrh1 // histamine receptor H1 // 6 E3|6 49.0 cM // 15465 /// ENSMUST00000161650 // Hrh1 // histamine receptor H1 // 6 E3|6 49.0 cM // 15465 /// ENSMUST00000161220 // Hrh1 // histamine receptor H1 // 6 E3|6 49.0 cM // 15465 /// ENSMUST00000160780 // Hrh1 // histamine receptor H1 // 6 E3|6 49.0 cM // 154…	0.270095	0.00140286
10461487	NM_201351 // Cybasc3 // cytochrome b, ascorbate dependent 3 // 19 A|19 // 225912 /// ENSMUST00000099694 // Cybasc3 // cytochrome b, ascorbate dependent 3 // 19 A|19 // 225912 /// BC065078 // Cybasc3 // cytochrome b, ascorbate dependent 3 // 19 A|19 // 225912 /// ENSMUST00000099695 // Cybasc3 // cytochrome b, ascorbate dependent 3 // 19 A|19 // 225912, NA	0.272144	0.00014603
10476104	---, NA	0.273524	0.0309908
10601844	NM_198161 // Bhlhb9 // basic helix-loop-helix domain containing, class B9 // X F1|X // 70237 /// NM_001098222 // Bhlhb9 // basic helix-loop-helix domain containing, class B9 // X F1|X // 70237 /// ENSMUST00000068755 // Bhlhb9 // basic helix-loop-helix domain containing, class B9 // X F1|X // 70237 /// ENSMUST00000113141 // Bhlhb9 // basic helix-loop-helix domain containing, class B9 // X F1|X // …	0.274143	0.00357791
10346168	NM_011487 // Stat4 // signal transducer and activator of transcription 4 // 1 C1.1|1 25.9 cM // 20849 /// ENSMUST00000027277 // Stat4 // signal transducer and activator of transcription 4 // 1 C1.1|1 25.9 cM // 20849 /// U09351 // Stat4 // signal transducer and activator of transcription 4 // 1 C1.1|1 25.9 cM // 20849, NA	0.276277	0.0109108
10339491	---, NA	0.276766	0.0158327
10470775	NM_207298 // Cercam // cerebral endothelial cell adhesion molecule // 2 B|2 19.0 cM // 99151 /// ENSMUST00000047521 // Cercam // cerebral endothelial cell adhesion molecule // 2 B|2 19.0 cM // 99151 /// BC138847 // Cercam // cerebral endothelial cell adhesion molecule // 2 B|2 19.0 cM // 99151, NA	0.278629	0.000227195
10523468	NM_080708 // Bmp2k // BMP2 inducible kinase // 5 E3|5 // 140780 /// ENSMUST00000035635 // Bmp2k // BMP2 inducible kinase // 5 E3|5 // 140780 /// AY050249 // Bmp2k // BMP2 inducible kinase // 5 E3|5 // 140780 /// ENSMUST00000112974 // Bmp2k // BMP2 inducible kinase // 5 E3|5 // 140780, NA	0.278745	0.000453846
10342867	---, NA	0.279677	0.0300176
10344432	---, NA	0.28079	0.0217828
10343779	---, NA	0.281473	0.0328088
10339972	---, NA	0.282733	0.0427638
10492890	NM_030695 // Lrba // LPS-responsive beige-like anchor // 3 F1|3 // 80877 /// NM_001077688 // Lrba // LPS-responsive beige-like anchor // 3 F1|3 // 80877 /// NM_001077687 // Lrba // LPS-responsive beige-like anchor // 3 F1|3 // 80877 /// ENSMUST00000107635 // Lrba // LPS-responsive beige-like anchor // 3 F1|3 // 80877 /// ENSMUST00000082226 // Lrba // LPS-responsive beige-like anchor // 3 F1|3 // …	0.283375	0.000196988
10562044	NM_021397 // Zbtb32 // zinc finger and BTB domain containing 32 // 7 B2-B3|7 // 58206 /// ENSMUST00000108151 // Zbtb32 // zinc finger and BTB domain containing 32 // 7 B2-B3|7 // 58206 /// ENSMUST00000006473 // Zbtb32 // zinc finger and BTB domain containing 32 // 7 B2-B3|7 // 58206 /// AF241232 // Zbtb32 // zinc finger and BTB domain containing 32 // 7 B2-B3|7 // 58206 /// ENSMUST00000108150 // …	0.286458	0.00355354
10342297	---, NA	0.2866	0.0204916
10536143	ENSMUST00000115900 // EG665031 // predicted gene, EG665031 // 5 C3.3|5 // 665031 /// ENSMUST00000098289 // Gm7682 // predicted gene 7682 // 5 E3|5 // 665551 /// ENSMUST00000099243 // LOC624931 // PRAME family member 12-like // 5|5 // 624931 /// ENSMUST00000110576 // LOC625240 // PRAME family member 12-like // 5|5 // 625240, NA	0.288272	0.0188611
10340604	---, NA	0.291101	0.0420304
10435907	NM_021325 // Cd200r1 // CD200 receptor 1 // 16|16 // 57781 /// NM_021325 // Cd200r1 // CD200 receptor 1 // 16|16 // 57781 /// ENSMUST00000125713 // Cd200r1 // CD200 receptor 1 // 16|16 // 57781 /// ENSMUST00000057488 // Cd200r1 // CD200 receptor 1 // 16|16 // 57781 /// BC052682 // Cd200r1 // CD200 receptor 1 // 16|16 // 57781, NA	0.291165	0.0207893
10341843	---, NA	0.291231	0.0437625
10488482	NM_080575 // Acss1 // acyl-CoA synthetase short-chain family member 1 // 2 G3|2 // 68738 /// ENSMUST00000028944 // Acss1 // acyl-CoA synthetase short-chain family member 1 // 2 G3|2 // 68738 /// AB046742 // Acss1 // acyl-CoA synthetase short-chain family member 1 // 2 G3|2 // 68738, NA	0.29172	0.000353183
10461408	NM_144538 // Rab3il1 // RAB3A interacting protein (rabin3)-like 1 // 19 A|19 // 74760 /// ENSMUST00000144788 // Rab3il1 // RAB3A interacting protein (rabin3)-like 1 // 19 A|19 // 74760 /// BC020147 // Rab3il1 // RAB3A interacting protein (rabin3)-like 1 // 19 A|19 // 74760 /// ENSMUST00000025565 // Rab3il1 // RAB3A interacting protein (rabin3)-like 1 // 19 A|19 // 74760, NA	0.292663	0.000415087
10340232	---, NA	0.296723	0.0137008
10454580	NM_009668 // Bin1 // bridging integrator 1 // 18 B1|18 14.0 cM // 30948 /// NM_001083334 // Bin1 // bridging integrator 1 // 18 B1|18 14.0 cM // 30948 /// ENSMUST00000025239 // Bin1 // bridging integrator 1 // 18 B1|18 14.0 cM // 30948 /// ENSMUST00000091967 // Bin1 // bridging integrator 1 // 18 B1|18 14.0 cM // 30948 /// BC065160 // Bin1 // bridging integrator 1 // 18 B1|18 14.0 cM // 30948 ///…	0.297118	0.000172234
10453678	NM_011546 // Zeb1 // zinc finger E-box binding homeobox 1 // 18 A1|18 0.0 cM // 21417 /// ENSMUST00000025081 // Zeb1 // zinc finger E-box binding homeobox 1 // 18 A1|18 0.0 cM // 21417 /// U26259 // Zeb1 // zinc finger E-box binding homeobox 1 // 18 A1|18 0.0 cM // 21417 /// ENSMUST00000161295 // Zeb1 // zinc finger E-box binding homeobox 1 // 18 A1|18 0.0 cM // 21417, NA	0.298293	0.00105813
10455653	---, NA	0.298495	0.0376687
10341258	---, NA	0.298901	0.011589
10342353	---, NA	0.301215	0.0308473
10396606	NM_001005510 // Syne2 // synaptic nuclear envelope 2 // 12 C3|12 33.0 cM // 319565, NA	0.30202	0.0250497
10395737	NM_019647 // Rpl21 // ribosomal protein L21 // 5 G3|5 // 19933 /// BC090256 // Rpl21 // ribosomal protein L21 // 5 G3|5 // 19933 /// ENSMUST00000095733 // Gm7555 // predicted gene 7555 // 12 C1|12 // 665251, NA	0.304546	0.000165816
10515613	NM_011213 // Ptprf // protein tyrosine phosphatase, receptor type, F // 4|4 C6-D1 // 19268 /// ENSMUST00000049074 // Ptprf // protein tyrosine phosphatase, receptor type, F // 4|4 C6-D1 // 19268 /// AF300943 // Ptprf // protein tyrosine phosphatase, receptor type, F // 4|4 C6-D1 // 19268 /// ENSMUST00000106394 // Ptprf // protein tyrosine phosphatase, receptor type, F // 4|4 C6-D1 // 19268 /// EN…	0.304833	0.00770035
10429520	NM_010742 // Ly6d // lymphocyte antigen 6 complex, locus D // 15 D3|15 43.3 cM // 17068 /// ENSMUST00000040404 // Ly6d // lymphocyte antigen 6 complex, locus D // 15 D3|15 43.3 cM // 17068 /// BC025135 // Ly6d // lymphocyte antigen 6 complex, locus D // 15 D3|15 43.3 cM // 17068, NA	0.305923	0.00157914
10338199	---, NA	0.30596	0.00843093
10344575	---, NA	0.306026	0.0113528
10503709	AK051661 // D130062J21Rik // RIKEN cDNA D130062J21 gene // --- // 100038651 /// XM_003086347 // D130062J21Rik // RIKEN cDNA D130062J21 gene // --- // 100038651, NA	0.306225	0.00255008
10339159	---, NA	0.306927	0.00652706
10338842	---, NA	0.307694	0.0226049
10557009	NM_007908 // Eef2k // eukaryotic elongation factor-2 kinase // 7|7 F3 // 13631 /// ENSMUST00000047875 // Eef2k // eukaryotic elongation factor-2 kinase // 7|7 F3 // 13631 /// ENSMUST00000106489 // Eef2k // eukaryotic elongation factor-2 kinase // 7|7 F3 // 13631 /// ENSMUST00000106488 // Eef2k // eukaryotic elongation factor-2 kinase // 7|7 F3 // 13631 /// BC003433 // Eef2k // eukaryotic elongati…	0.308108	5.43131e-05
10404129	NM_026825 // Lrrc16a // leucine rich repeat containing 16A // 13 A3.2|13 // 68732 /// ENSMUST00000072889 // Lrrc16a // leucine rich repeat containing 16A // 13 A3.2|13 // 68732 /// ENSMUST00000110402 // Lrrc16a // leucine rich repeat containing 16A // 13 A3.2|13 // 68732 /// AY437876 // Lrrc16a // leucine rich repeat containing 16A // 13 A3.2|13 // 68732 /// BC012229 // Lrrc16a // leucine rich re…	0.308436	0.0147081
10339120	---, NA	0.310431	0.000103951
10504755	---, NA	0.311551	0.00868479
10360764	NM_010135 // Enah // enabled homolog (Drosophila) // 1 H5|1 98.7 cM // 13800 /// NM_008680 // Enah // enabled homolog (Drosophila) // 1 H5|1 98.7 cM // 13800 /// NM_001083120 // Enah // enabled homolog (Drosophila) // 1 H5|1 98.7 cM // 13800 /// NM_001083121 // Enah // enabled homolog (Drosophila) // 1 H5|1 98.7 cM // 13800 /// ENSMUST00000078719 // Enah // enabled homolog (Drosophila) // 1 H5|1 …	0.313284	0.000304369
10343536	---, NA	0.314134	0.0149584
10400023	NM_025359 // Tspan13 // tetraspanin 13 // 12|12 B2 // 66109 /// ENSMUST00000020896 // Tspan13 // tetraspanin 13 // 12|12 B2 // 66109 /// BC018317 // Tspan13 // tetraspanin 13 // 12|12 B2 // 66109 /// ENSMUST00000128644 // Tspan13 // tetraspanin 13 // 12|12 B2 // 66109, NA	0.315606	0.000296934
10354003	NM_173870 // Mgat4a // mannoside acetylglucosaminyltransferase 4, isoenzyme A // 1 B|1 // 269181 /// ENSMUST00000151952 // Mgat4a // mannoside acetylglucosaminyltransferase 4, isoenzyme A // 1 B|1 // 269181 /// ENSMUST00000042161 // Mgat4a // mannoside acetylglucosaminyltransferase 4, isoenzyme A // 1 B|1 // 269181 /// AB053217 // Mgat4a // mannoside acetylglucosaminyltransferase 4, isoenzyme A /…	0.315993	0.00412919
10385391	NM_133769 // Cyfip2 // cytoplasmic FMR1 interacting protein 2 // 11|11 B1.2 // 76884 /// ENSMUST00000093166 // Cyfip2 // cytoplasmic FMR1 interacting protein 2 // 11|11 B1.2 // 76884 /// AF334144 // Cyfip2 // cytoplasmic FMR1 interacting protein 2 // 11|11 B1.2 // 76884 /// ENSMUST00000093165 // Cyfip2 // cytoplasmic FMR1 interacting protein 2 // 11|11 B1.2 // 76884 /// ENSMUST00000142017 // Cyfi…	0.317824	0.00459387
10341885	---, NA	0.318234	0.00515636
10342036	---, NA	0.320297	0.0268888
10342513	---, NA	0.320484	0.0269998
10497399	NM_001122759 // Pde7a // phosphodiesterase 7A // 3 A2|3 7.0 cM // 18583 /// NM_008802 // Pde7a // phosphodiesterase 7A // 3 A2|3 7.0 cM // 18583 /// ENSMUST00000099195 // Pde7a // phosphodiesterase 7A // 3 A2|3 7.0 cM // 18583 /// ENSMUST00000091314 // Pde7a // phosphodiesterase 7A // 3 A2|3 7.0 cM // 18583 /// BC062909 // Pde7a // phosphodiesterase 7A // 3 A2|3 7.0 cM // 18583 /// ENSMUST0000015…	0.321992	1.54347e-06
10339399	---, NA	0.322024	0.0487895
10435525	NM_177128 // Iqcb1 // IQ calmodulin-binding motif containing 1 // 16 B3|16 // 320299 /// ENSMUST00000023535 // Iqcb1 // IQ calmodulin-binding motif containing 1 // 16 B3|16 // 320299 /// BC029084 // Iqcb1 // IQ calmodulin-binding motif containing 1 // 16 B3|16 // 320299 /// ENSMUST00000114819 // Iqcb1 // IQ calmodulin-binding motif containing 1 // 16 B3|16 // 320299 /// ENSMUST00000114817 // Iqcb…	0.322135	0.00830073
10388682	NM_144825 // Taok1 // TAO kinase 1 // 11 B5|11 // 216965 /// ENSMUST00000017435 // Taok1 // TAO kinase 1 // 11 B5|11 // 216965 /// ENSMUST00000058496 // Taok1 // TAO kinase 1 // 11 B5|11 // 216965, NA	0.322588	0.00324866
10514175	---, NA	0.322772	0.0113135
10340255	---, NA	0.325035	0.00457915
10548105	NM_009829 // Ccnd2 // cyclin D2 // 6 F3|6 61.1 cM // 12444 /// ENSMUST00000000188 // Ccnd2 // cyclin D2 // 6 F3|6 61.1 cM // 12444 /// BC049086 // Ccnd2 // cyclin D2 // 6 F3|6 61.1 cM // 12444, NA	0.326131	0.00139514
10462363	NM_008413 // Jak2 // Janus kinase 2 // 19 C1|19 24.0 cM // 16452 /// NM_001048177 // Jak2 // Janus kinase 2 // 19 C1|19 24.0 cM // 16452 /// ENSMUST00000025705 // Jak2 // Janus kinase 2 // 19 C1|19 24.0 cM // 16452 /// ENSMUST00000065796 // Jak2 // Janus kinase 2 // 19 C1|19 24.0 cM // 16452 /// BC054807 // Jak2 // Janus kinase 2 // 19 C1|19 24.0 cM // 16452, NA	0.326309	0.000275974
10548345	NM_033078 // Klrk1 // killer cell lectin-like receptor subfamily K, member 1 // 6 F3|6 62.53 cM // 27007 /// NM_001083322 // Klrk1 // killer cell lectin-like receptor subfamily K, member 1 // 6 F3|6 62.53 cM // 27007 /// ENSMUST00000032252 // Klrk1 // killer cell lectin-like receptor subfamily K, member 1 // 6 F3|6 62.53 cM // 27007 /// ENSMUST00000095412 // Klrk1 // killer cell lectin-like recep…	0.326452	0.0133352
10457331	NM_175245 // Mzt1 // mitotic spindle organizing protein 1 // 14 E2.2|14 // 76789 /// ENSMUST00000042662 // Mzt1 // mitotic spindle organizing protein 1 // 14 E2.2|14 // 76789 /// BC117005 // Mzt1 // mitotic spindle organizing protein 1 // 14 E2.2|14 // 76789, NA	0.327246	0.0025035
10545135	NM_008354 // Il12rb2 // interleukin 12 receptor, beta 2 // 6 C1|6 30.1 cM // 16162 /// ENSMUST00000018485 // Il12rb2 // interleukin 12 receptor, beta 2 // 6 C1|6 30.1 cM // 16162 /// U64199 // Il12rb2 // interleukin 12 receptor, beta 2 // 6 C1|6 30.1 cM // 16162, NA	0.32805	0.00411357
10338691	---, NA	0.32913	0.0211362
10404389	NM_013674 // Irf4 // interferon regulatory factor 4 // 13|13 A3.3 // 16364 /// ENSMUST00000021784 // Irf4 // interferon regulatory factor 4 // 13|13 A3.3 // 16364 /// U11692 // Irf4 // interferon regulatory factor 4 // 13|13 A3.3 // 16364 /// ENSMUST00000110307 // Irf4 // interferon regulatory factor 4 // 13|13 A3.3 // 16364, NA	0.330167	0.00328027
10472212	NM_026361 // Pkp4 // plakophilin 4 // 2|2 C3 // 227937 /// NM_175464 // Pkp4 // plakophilin 4 // 2|2 C3 // 227937 /// ENSMUST00000102754 // Pkp4 // plakophilin 4 // 2|2 C3 // 227937 /// ENSMUST00000037903 // Pkp4 // plakophilin 4 // 2|2 C3 // 227937 /// BC079848 // Pkp4 // plakophilin 4 // 2|2 C3 // 227937 /// ENSMUST00000112577 // Pkp4 // plakophilin 4 // 2|2 C3 // 227937 /// ENSMUST00000123908 …	0.330174	0.000957507
10571142	NM_054044 // Gpr124 // G protein-coupled receptor 124 // 8|8 A3 // 78560 /// ENSMUST00000033876 // Gpr124 // G protein-coupled receptor 124 // 8|8 A3 // 78560 /// AF378759 // Gpr124 // G protein-coupled receptor 124 // 8|8 A3 // 78560, NA	0.33307	0.00316438
10599348	NM_016886 // Gria3 // glutamate receptor, ionotropic, AMPA3 (alpha 3) // X A3.3-A4|X 13.3 cM // 53623 /// ENSMUST00000076349 // Gria3 // glutamate receptor, ionotropic, AMPA3 (alpha 3) // X A3.3-A4|X 13.3 cM // 53623 /// BC086678 // Gria3 // glutamate receptor, ionotropic, AMPA3 (alpha 3) // X A3.3-A4|X 13.3 cM // 53623 /// ENSMUST00000139965 // Gria3 // glutamate receptor, ionotropic, AMPA3 (alp…	0.333741	0.000147966
10567043	NM_025846 // Rras2 // related RAS viral (r-ras) oncogene homolog 2 // 7 F2|7 // 66922 /// ENSMUST00000069449 // Rras2 // related RAS viral (r-ras) oncogene homolog 2 // 7 F2|7 // 66922 /// BC003871 // Rras2 // related RAS viral (r-ras) oncogene homolog 2 // 7 F2|7 // 66922, NA	0.334285	0.000213686
10343204	---, NA	0.334484	0.00428403
10455784	NM_026240 // Gramd3 // GRAM domain containing 3 // 18|18 D2 // 107022 /// ENSMUST00000070166 // Gramd3 // GRAM domain containing 3 // 18|18 D2 // 107022 /// BC057978 // Gramd3 // GRAM domain containing 3 // 18|18 D2 // 107022 /// ENSMUST00000116636 // Gramd3 // GRAM domain containing 3 // 18|18 D2 // 107022, NA	0.335893	0.0029018
10343387	---, NA	0.335964	0.0312993
10555059	NM_001012434 // Kctd14 // potassium channel tetramerisation domain containing 14 // 7 E1|7 49.6 cM // 233529 /// NM_001010826 // Kctd14 // potassium channel tetramerisation domain containing 14 // 7 E1|7 49.6 cM // 233529 /// NM_001136235 // Kctd14 // potassium channel tetramerisation domain containing 14 // 7 E1|7 49.6 cM // 233529 /// ENSMUST00000050732 // Kctd14 // potassium channel tetrameris…	0.336215	0.00104944
10400926	NM_153457 // Rtn1 // reticulon 1 // 12 C3|12 // 104001 /// NM_001007596 // Rtn1 // reticulon 1 // 12 C3|12 // 104001 /// ENSMUST00000078505 // Rtn1 // reticulon 1 // 12 C3|12 // 104001 /// ENSMUST00000021497 // Rtn1 // reticulon 1 // 12 C3|12 // 104001 /// BC053926 // Rtn1 // reticulon 1 // 12 C3|12 // 104001 /// ENSMUST00000101331 // Rtn1 // reticulon 1 // 12 C3|12 // 104001, NA	0.336836	0.0135544
10454786	NM_009818 // Ctnna1 // catenin (cadherin associated protein), alpha 1 // 18 B1|18 11.0 cM // 12385 /// ENSMUST00000042345 // Ctnna1 // catenin (cadherin associated protein), alpha 1 // 18 B1|18 11.0 cM // 12385 /// BC105576 // Ctnna1 // catenin (cadherin associated protein), alpha 1 // 18 B1|18 11.0 cM // 12385, NA	0.337927	0.00201414
10478580	NM_133924 // Snx21 // sorting nexin family member 21 // 2 H3|2 // 101113 /// NM_133240 // Acot8 // acyl-CoA thioesterase 8 // 2 H3|2 // 170789 /// ENSMUST00000056181 // Snx21 // sorting nexin family member 21 // 2 H3|2 // 101113 /// ENSMUST00000103094 // Acot8 // acyl-CoA thioesterase 8 // 2 H3|2 // 170789 /// BC117542 // Snx21 // sorting nexin family member 21 // 2 H3|2 // 101113, NA	0.33816	0.000811218
10340765	---, NA	0.338221	0.00156873
10339621	---, NA	0.338929	0.00590469
10433507	NM_007575 // Ciita // class II transactivator // 16 A1|16 // 12265 /// ENSMUST00000023147 // Ciita // class II transactivator // 16 A1|16 // 12265 /// U60653 // Ciita // class II transactivator // 16 A1|16 // 12265 /// ENSMUST00000074090 // Ciita // class II transactivator // 16 A1|16 // 12265 /// ENSMUST00000100187 // Ciita // class II transactivator // 16 A1|16 // 12265, NA	0.3394	0.00929109
10396511	NM_001005510 // Syne2 // synaptic nuclear envelope 2 // 12 C3|12 33.0 cM // 319565 /// ENSMUST00000044217 // Syne2 // synaptic nuclear envelope 2 // 12 C3|12 33.0 cM // 319565 /// BC082586 // Syne2 // synaptic nuclear envelope 2 // 12 C3|12 33.0 cM // 319565 /// ENSMUST00000132161 // Syne2 // synaptic nuclear envelope 2 // 12 C3|12 33.0 cM // 319565 /// ENSMUST00000126903 // Syne2 // synaptic nuc…	0.34047	0.00125432
10343162	---, NA	0.340686	0.0114199
10343596	---, NA	0.340849	0.0345383
10371321	NM_177388 // Slc41a2 // solute carrier family 41, member 2 // 10 C1|10 // 338365 /// ENSMUST00000039956 // Slc41a2 // solute carrier family 41, member 2 // 10 C1|10 // 338365 /// BC138146 // Slc41a2 // solute carrier family 41, member 2 // 10 C1|10 // 338365 /// ENSMUST00000154926 // Slc41a2 // solute carrier family 41, member 2 // 10 C1|10 // 338365, NA	0.342094	0.00199519
10443007	NM_001081656 // Neurl1B // neuralized homolog 1B (Drosophila) // 17 A3.3|17 // 240055, NA	0.343642	0.000494896
10471912	NM_027552 // Kynu // kynureninase (L-kynurenine hydrolase) // 2|2 C1 // 70789 /// ENSMUST00000028223 // Kynu // kynureninase (L-kynurenine hydrolase) // 2|2 C1 // 70789 /// BC069848 // Kynu // kynureninase (L-kynurenine hydrolase) // 2|2 C1 // 70789 /// BC026950 // Kynu // kynureninase (L-kynurenine hydrolase) // 2|2 C1 // 70789 /// ENSMUST00000112826 // Kynu // kynureninase (L-kynurenine hydrola…	0.3459	0.00133381
10542522	NM_144920 // Plekha5 // pleckstrin homology domain containing, family A member 5 // 6 G2|6 // 109135 /// ENSMUST00000087622 // Plekha5 // pleckstrin homology domain containing, family A member 5 // 6 G2|6 // 109135 /// BC033481 // Plekha5 // pleckstrin homology domain containing, family A member 5 // 6 G2|6 // 109135 /// ENSMUST00000032358 // Plekha5 // pleckstrin homology domain containing, fami…	0.347288	0.0205399
10341044	---, NA	0.347294	0.0379414
10341922	---, NA	0.347651	0.0355271
10382435	NM_001110337 // Gprc5c // G protein-coupled receptor, family C, group 5, member C // 11 E2|11 // 70355 /// ENSMUST00000053361 // Gprc5c // G protein-coupled receptor, family C, group 5, member C // 11 E2|11 // 70355 /// ENSMUST00000105047 // Gprc5c // G protein-coupled receptor, family C, group 5, member C // 11 E2|11 // 70355 /// BC005757 // Gprc5c // G protein-coupled receptor, family C, group …	0.347789	0.00345251
10564631	NM_023908 // Slco3a1 // solute carrier organic anion transporter family, member 3a1 // 7|7 D1 // 108116 /// NM_001038643 // Slco3a1 // solute carrier organic anion transporter family, member 3a1 // 7|7 D1 // 108116 /// ENSMUST00000026897 // Slco3a1 // solute carrier organic anion transporter family, member 3a1 // 7|7 D1 // 108116 /// ENSMUST00000098371 // Slco3a1 // solute carrier organic anion t…	0.348076	0.00696322
10585982	NM_173018 // Myo9a // myosin IXa // 9 B|9 33.0 cM // 270163 /// ENSMUST00000136740 // Myo9a // myosin IXa // 9 B|9 33.0 cM // 270163 /// ENSMUST00000128341 // Myo9a // myosin IXa // 9 B|9 33.0 cM // 270163 /// ENSMUST00000085572 // Myo9a // myosin IXa // 9 B|9 33.0 cM // 270163 /// ENSMUST00000135298 // Myo9a // myosin IXa // 9 B|9 33.0 cM // 270163, NA	0.350164	0.0402688
10367532	NM_183264 // 5830405N20Rik // RIKEN cDNA 5830405N20 gene // 10 D3|10 // 67596 /// ENSMUST00000042586 // 5830405N20Rik // RIKEN cDNA 5830405N20 gene // 10 D3|10 // 67596 /// ENSMUST00000099102 // 5830405N20Rik // RIKEN cDNA 5830405N20 gene // 10 D3|10 // 67596, NA	0.351082	0.00907825
10495659	NM_028044 // Cnn3 // calponin 3, acidic // 3 G1|3 // 71994 /// ENSMUST00000029773 // Cnn3 // calponin 3, acidic // 3 G1|3 // 71994 /// BC055711 // Cnn3 // calponin 3, acidic // 3 G1|3 // 71994, NA	0.351254	0.000502188
10396608	NM_001005510 // Syne2 // synaptic nuclear envelope 2 // 12 C3|12 33.0 cM // 319565, NA	0.351265	0.00232955
10392207	NM_198292 // Tex2 // testis expressed gene 2 // 11 D|11 61.0 cM // 21763 /// ENSMUST00000042780 // Tex2 // testis expressed gene 2 // 11 D|11 61.0 cM // 21763 /// BC057406 // Tex2 // testis expressed gene 2 // 11 D|11 61.0 cM // 21763 /// ENSMUST00000103070 // Tex2 // testis expressed gene 2 // 11 D|11 61.0 cM // 21763, NA	0.351758	0.000424026
10576332	NM_023279 // Tubb3 // tubulin, beta 3 // 8 E1|8 // 22152 /// NM_008559 // Mc1r // melanocortin 1 receptor // 8 E1|8 68.0 cM // 17199 /// ENSMUST00000071134 // Tubb3 // tubulin, beta 3 // 8 E1|8 // 22152 /// ENSMUST00000098324 // Mc1r // melanocortin 1 receptor // 8 E1|8 68.0 cM // 17199 /// AF312873 // Tubb3 // tubulin, beta 3 // 8 E1|8 // 22152, NA	0.35214	0.0241262
10596543	NM_030730 // Rad54l2 // RAD54 like 2 (S. cerevisiae) // 9 F1|9 // 81000 /// ENSMUST00000046502 // Rad54l2 // RAD54 like 2 (S. cerevisiae) // 9 F1|9 // 81000, NA	0.352507	0.0161191
10379153	NM_009657 // Aldoc // aldolase C, fructose-bisphosphate // 11 B5|11 44.98 cM // 11676 /// ENSMUST00000102478 // Aldoc // aldolase C, fructose-bisphosphate // 11 B5|11 44.98 cM // 11676 /// ENSMUST00000017534 // Aldoc // aldolase C, fructose-bisphosphate // 11 B5|11 44.98 cM // 11676 /// BC008184 // Aldoc // aldolase C, fructose-bisphosphate // 11 B5|11 44.98 cM // 11676, NA	0.353268	0.00739961
10396485	NM_001005510 // Syne2 // synaptic nuclear envelope 2 // 12 C3|12 33.0 cM // 319565 /// ENSMUST00000067436 // Syne2 // synaptic nuclear envelope 2 // 12 C3|12 33.0 cM // 319565 /// AF435012 // Syne2 // synaptic nuclear envelope 2 // 12 C3|12 33.0 cM // 319565, NA	0.353998	0.00488303
10339269	---, NA	0.354924	0.0308298
10351644	NM_018729 // Cd244 // CD244 natural killer cell receptor 2B4 // 1 H3|1 93.0 cM // 18106 /// ENSMUST00000004829 // Cd244 // CD244 natural killer cell receptor 2B4 // 1 H3|1 93.0 cM // 18106 /// L19057 // Cd244 // CD244 natural killer cell receptor 2B4 // 1 H3|1 93.0 cM // 18106 /// BC150692 // LOC677008 // natural killer cell receptor 2B4-like // 1|1 // 677008, NA	0.355174	0.000130486
10435009	NM_001033539 // Bex6 // brain expressed gene 6 // 16 B2|16 // 328660 /// ENSMUST00000058964 // Bex6 // brain expressed gene 6 // 16 B2|16 // 328660 /// ENSMUST00000099990 // Bex6 // brain expressed gene 6 // 16 B2|16 // 328660 /// AY833559 // Bex6 // brain expressed gene 6 // 16 B2|16 // 328660, NA	0.356186	0.00665276
10568369	NM_009943 // Cox6a2 // cytochrome c oxidase, subunit VI a, polypeptide 2 // 7 F3|7 61.0 cM // 12862 /// ENSMUST00000033049 // Cox6a2 // cytochrome c oxidase, subunit VI a, polypeptide 2 // 7 F3|7 61.0 cM // 12862 /// U08439 // Cox6a2 // cytochrome c oxidase, subunit VI a, polypeptide 2 // 7 F3|7 61.0 cM // 12862, NA	0.35658	0.0286215
10458247	NM_178005 // Lrrtm2 // leucine rich repeat transmembrane neuronal 2 // 18 B1|18 // 107065 /// ENSMUST00000091636 // Lrrtm2 // leucine rich repeat transmembrane neuronal 2 // 18 B1|18 // 107065 /// AY182027 // Lrrtm2 // leucine rich repeat transmembrane neuronal 2 // 18 B1|18 // 107065, NA	0.356683	0.046294
10416419	ENSMUST00000100386 // Gm10847 // predicted gene 10847 // 14 D3|14 // 100038618, NA	0.358161	0.011284
10501007	AB081756 // Bclp2 // chitinase like protein 2 // 3 F2.2|3 // 229687 /// BC116403 // Bclp2 // chitinase like protein 2 // 3 F2.2|3 // 229687 /// ENSMUST00000106751 // Bclp2 // chitinase like protein 2 // 3 F2.2|3 // 229687 /// ENSMUST00000054973 // Bclp2 // chitinase like protein 2 // 3 F2.2|3 // 229687 /// ENSMUST00000066537 // Bclp2 // chitinase like protein 2 // 3 F2.2|3 // 229687, NA	0.35873	0.001173
10344120	---, NA	0.359894	0.0137233
10339600	---, NA	0.360473	0.0480266
10507798	NM_008506 // Mycl1 // v-myc myelocytomatosis viral oncogene homolog 1, lung carcinoma derived (avian) // 4 D2.2|4 55.0 cM // 16918 /// ENSMUST00000030407 // Mycl1 // v-myc myelocytomatosis viral oncogene homolog 1, lung carcinoma derived (avian) // 4 D2.2|4 55.0 cM // 16918 /// ENSMUST00000106252 // Mycl1 // v-myc myelocytomatosis viral oncogene homolog 1, lung carcinoma derived (avian) // 4 D2.2…	0.360498	0.000161702
10455967	BC039993 // 2610318N02Rik // RIKEN cDNA 2610318N02 gene // 16 A3|16 // 70458 /// ENSMUST00000093336 // 2610318N02Rik // RIKEN cDNA 2610318N02 gene // 16 A3|16 // 70458 /// ENSMUST00000115714 // 2610318N02Rik // RIKEN cDNA 2610318N02 gene // 16 A3|16 // 70458, NA	0.361938	0.0010892
10340683	---, NA	0.363783	0.0363115
10459866	NM_001171010 // Slc14a1 // solute carrier family 14 (urea transporter), member 1 // 18 E3|18 // 108052 /// NM_028122 // Slc14a1 // solute carrier family 14 (urea transporter), member 1 // 18 E3|18 // 108052 /// NM_001171011 // Slc14a1 // solute carrier family 14 (urea transporter), member 1 // 18 E3|18 // 108052 /// ENSMUST00000091813 // Slc14a1 // solute carrier family 14 (urea transporter), mem…	0.364077	0.0166125
10569886	NM_025701 // Trappc5 // trafficking protein particle complex 5 // 8 A1|8 0.39 cM // 66682 /// ENSMUST00000044857 // Trappc5 // trafficking protein particle complex 5 // 8 A1|8 0.39 cM // 66682 /// BC049179 // Trappc5 // trafficking protein particle complex 5 // 8 A1|8 0.39 cM // 66682, NA	0.364747	0.000503642
10338480	---, NA	0.365716	0.0227889
10435266	NM_175256 // Heg1 // HEG homolog 1 (zebrafish) // 16 B3|16 // 77446, NA	0.367964	0.00155045
10341448	---, NA	0.368268	0.0204017
10387723	NM_027419 // 2810408A11Rik // RIKEN cDNA 2810408A11 gene // 11|11 // 70419 /// BC069874 // 2810408A11Rik // RIKEN cDNA 2810408A11 gene // 11|11 // 70419 /// ENSMUST00000102580 // 2810408A11Rik // RIKEN cDNA 2810408A11 gene // 11|11 // 70419 /// ENSMUST00000018714 // 2810408A11Rik // RIKEN cDNA 2810408A11 gene // 11|11 // 70419 /// ENSMUST00000100969 // 2810408A11Rik // RIKEN cDNA 2810408A11 gene …	0.368283	0.0209744
10606654	NM_183319 // Xkrx // X Kell blood group precursor related X linked // X E3|X // 331524 /// ENSMUST00000033611 // Xkrx // X Kell blood group precursor related X linked // X E3|X // 331524 /// AY534249 // Xkrx // X Kell blood group precursor related X linked // X E3|X // 331524, NA	0.368383	0.0371621
10406852	NM_028044 // Cnn3 // calponin 3, acidic // 3 G1|3 // 71994 /// ENSMUST00000029773 // Cnn3 // calponin 3, acidic // 3 G1|3 // 71994 /// BC085268 // Cnn3 // calponin 3, acidic // 3 G1|3 // 71994, NA	0.368772	0.00151274
10338581	---, NA	0.369778	0.0143915
10471844	NM_021606 // Nek6 // NIMA (never in mitosis gene a)-related expressed kinase 6 // 2 B|2 28.0 cM // 59126 /// NM_001159631 // Nek6 // NIMA (never in mitosis gene a)-related expressed kinase 6 // 2 B|2 28.0 cM // 59126 /// ENSMUST00000054234 // Nek6 // NIMA (never in mitosis gene a)-related expressed kinase 6 // 2 B|2 28.0 cM // 59126 /// ENSMUST00000112895 // Nek6 // NIMA (never in mitosis gene a)…	0.371439	0.0159314
10399973	NM_024124 // Hdac9 // histone deacetylase 9 // 12 A3|12 // 79221 /// ENSMUST00000110819 // Hdac9 // histone deacetylase 9 // 12 A3|12 // 79221 /// BC098187 // Hdac9 // histone deacetylase 9 // 12 A3|12 // 79221 /// AF324492 // Hdac9 // histone deacetylase 9 // 12 A3|12 // 79221 /// AF235053 // Hdac9 // histone deacetylase 9 // 12 A3|12 // 79221 /// AF279371 // Hdac9 // histone deacetylase 9 // 12…	0.371728	5.64268e-05
10388684	NM_144825 // Taok1 // TAO kinase 1 // 11 B5|11 // 216965 /// ENSMUST00000017435 // Taok1 // TAO kinase 1 // 11 B5|11 // 216965 /// ENSMUST00000058496 // Taok1 // TAO kinase 1 // 11 B5|11 // 216965 /// BC151012 // Taok1 // TAO kinase 1 // 11 B5|11 // 216965, NA	0.372365	0.000114693
10582429	NM_009824 // Cbfa2t3 // core-binding factor, runt domain, alpha subunit 2, translocated to, 3 (human) // 8 E1|8 // 12398 /// NM_001109873 // Cbfa2t3 // core-binding factor, runt domain, alpha subunit 2, translocated to, 3 (human) // 8 E1|8 // 12398 /// NM_177289 // Cbfa2t3 // core-binding factor, runt domain, alpha subunit 2, translocated to, 3 (human) // 8 E1|8 // 12398 /// ENSMUST00000127984 //…	0.373715	0.00126274
10463799	---, NA	0.373719	0.00333716
10595371	NM_026122 // Hmgn3 // high mobility group nucleosomal binding domain 3 // 9|9 E3.1 // 94353 /// NM_175074 // Hmgn3 // high mobility group nucleosomal binding domain 3 // 9|9 E3.1 // 94353 /// ENSMUST00000162246 // Hmgn3 // high mobility group nucleosomal binding domain 3 // 9|9 E3.1 // 94353 /// ENSMUST00000161796 // Hmgn3 // high mobility group nucleosomal binding domain 3 // 9|9 E3.1 // 94353 /…	0.374438	0.00855612
10548437	NM_133203 // Klra17 // killer cell lectin-like receptor, subfamily A, member 17 // 6 F3|6 // 170733 /// AB033769 // Klra17 // killer cell lectin-like receptor, subfamily A, member 17 // 6 F3|6 // 170733, NA	0.374695	0.0174958
10476538	NM_145534 // Btbd3 // BTB (POZ) domain containing 3 // 2 F3|2 // 228662 /// NM_001025431 // Btbd3 // BTB (POZ) domain containing 3 // 2 F3|2 // 228662 /// ENSMUST00000075410 // Btbd3 // BTB (POZ) domain containing 3 // 2 F3|2 // 228662 /// ENSMUST00000091556 // Btbd3 // BTB (POZ) domain containing 3 // 2 F3|2 // 228662 /// BC062968 // Btbd3 // BTB (POZ) domain containing 3 // 2 F3|2 // 228662, NA	0.37498	0.00946805
10417492	NM_001024706 // Gm5458 // predicted gene 5458 // 14 A3|14 // 432825 /// NM_001024706 // Gm5458 // predicted gene 5458 // 14 A3|14 // 432825 /// NM_001024706 // Gm5458 // predicted gene 5458 // 14 A3|14 // 432825 /// NM_001024706 // Gm5458 // predicted gene 5458 // 14 A3|14 // 432825 /// ENSMUST00000096121 // Gm5458 // predicted gene 5458 // 14 A3|14 // 432825 /// ENSMUST00000096121 // Gm5458 // p…	0.37507	0.031168
10360344	NM_010045 // Darc // Duffy blood group, chemokine receptor // 1 H3|1 94.0 cM // 13349 /// ENSMUST00000038227 // Darc // Duffy blood group, chemokine receptor // 1 H3|1 94.0 cM // 13349 /// BC005583 // Darc // Duffy blood group, chemokine receptor // 1 H3|1 94.0 cM // 13349, NA	0.375115	0.00209153
10341159	---, NA	0.379013	0.0106287
10353899	NM_001126047 // Sema4c // sema domain, immunoglobulin domain (Ig), transmembrane domain (TM) and short cytoplasmic domain, (semaphorin) 4C // 1 B|1 // 20353 /// ENSMUST00000027295 // Sema4c // sema domain, immunoglobulin domain (Ig), transmembrane domain (TM) and short cytoplasmic domain, (semaphorin) 4C // 1 B|1 // 20353 /// ENSMUST00000114990 // Sema4c // sema domain, immunoglobulin domain (Ig)…	0.38043	9.04925e-05
10344609	---, NA	0.381186	0.040071
10438091	BC039993 // 2610318N02Rik // RIKEN cDNA 2610318N02 gene // 16 A3|16 // 70458 /// ENSMUST00000093336 // 2610318N02Rik // RIKEN cDNA 2610318N02 gene // 16 A3|16 // 70458 /// ENSMUST00000115714 // 2610318N02Rik // RIKEN cDNA 2610318N02 gene // 16 A3|16 // 70458 /// AK146836 // 2610318N02Rik // RIKEN cDNA 2610318N02 gene // 16 A3|16 // 70458 /// AK012048 // 2610318N02Rik // RIKEN cDNA 2610318N02 gene…	0.381991	0.00356697
10379389	NM_172133 // Adap2 // ArfGAP with dual PH domains 2 // 11 B5|11 47.24 cM // 216991 /// ENSMUST00000021050 // Adap2 // ArfGAP with dual PH domains 2 // 11 B5|11 47.24 cM // 216991 /// BC027165 // Adap2 // ArfGAP with dual PH domains 2 // 11 B5|11 47.24 cM // 216991, NA	0.382321	0.00433379
10406663	NM_009712 // Arsb // arylsulfatase B // 13 C3-D1|13 50.0 cM // 11881 /// ENSMUST00000091403 // Arsb // arylsulfatase B // 13 C3-D1|13 50.0 cM // 11881 /// BC150661 // Arsb // arylsulfatase B // 13 C3-D1|13 50.0 cM // 11881 /// ENSMUST00000109482 // Arsb // arylsulfatase B // 13 C3-D1|13 50.0 cM // 11881, NA	0.38303	0.000323466
10389699	---, NA	0.383157	0.00776195
10340406	---, NA	0.38354	0.0409357
10482181	NM_009261 // Strbp // spermatid perinuclear RNA binding protein // 2 B|2 // 20744 /// ENSMUST00000072186 // Strbp // spermatid perinuclear RNA binding protein // 2 B|2 // 20744 /// ENSMUST00000028279 // Strbp // spermatid perinuclear RNA binding protein // 2 B|2 // 20744 /// BC014710 // Strbp // spermatid perinuclear RNA binding protein // 2 B|2 // 20744 /// ENSMUST00000145808 // Strbp // spermat…	0.384588	0.00760056
10545528	NM_001159616 // Pigp // phosphatidylinositol glycan anchor biosynthesis, class P // 16|16 C3-C4 // 56176 /// NM_001159618 // Pigp // phosphatidylinositol glycan anchor biosynthesis, class P // 16|16 C3-C4 // 56176 /// NM_001159619 // Pigp // phosphatidylinositol glycan anchor biosynthesis, class P // 16|16 C3-C4 // 56176 /// NM_019543 // Pigp // phosphatidylinositol glycan anchor biosynthesis, cl…	0.384649	0.00717632
10421768	NM_001164503 // Akap11 // A kinase (PRKA) anchor protein 11 // 14 D3|14 // 219181 /// ENSMUST00000095623 // Akap11 // A kinase (PRKA) anchor protein 11 // 14 D3|14 // 219181 /// AK129178 // Akap11 // A kinase (PRKA) anchor protein 11 // 14 D3|14 // 219181 /// ENSMUST00000022593 // Akap11 // A kinase (PRKA) anchor protein 11 // 14 D3|14 // 219181, NA	0.385079	0.00280816
10433735	NM_008576 // Abcc1 // ATP-binding cassette, sub-family C (CFTR/MRP), member 1 // 16 A1|16 // 17250 /// ENSMUST00000100167 // Abcc1 // ATP-binding cassette, sub-family C (CFTR/MRP), member 1 // 16 A1|16 // 17250 /// BC090617 // Abcc1 // ATP-binding cassette, sub-family C (CFTR/MRP), member 1 // 16 A1|16 // 17250 /// AF022908 // Abcc1 // ATP-binding cassette, sub-family C (CFTR/MRP), member 1 // 16…	0.385741	0.00274387
10339353	---, NA	0.386113	0.00918635
10353192	NM_010164 // Eya1 // eyes absent 1 homolog (Drosophila) // 1 A3|1 10.4 cM // 14048 /// ENSMUST00000080664 // Eya1 // eyes absent 1 homolog (Drosophila) // 1 A3|1 10.4 cM // 14048 /// BC060260 // Eya1 // eyes absent 1 homolog (Drosophila) // 1 A3|1 10.4 cM // 14048 /// ENSMUST00000027066 // Eya1 // eyes absent 1 homolog (Drosophila) // 1 A3|1 10.4 cM // 14048, NA	0.386338	0.0148991
10359917	NM_010476 // Hsd17b7 // hydroxysteroid (17-beta) dehydrogenase 7 // 1 H3|1 // 15490 /// ENSMUST00000027989 // Hsd17b7 // hydroxysteroid (17-beta) dehydrogenase 7 // 1 H3|1 // 15490 /// ENSMUST00000111353 // Hsd17b7 // hydroxysteroid (17-beta) dehydrogenase 7 // 1 H3|1 // 15490, NA	0.386807	0.00306212
10341719	---, NA	0.387439	0.00428103
10444236	NM_010388 // H2-DMb2 // histocompatibility 2, class II, locus Mb2 // 17 B1|17 18.57 cM // 15000 /// NM_010387 // H2-DMb1 // histocompatibility 2, class II, locus Mb1 // 17 B1|17 18.58 cM // 14999 /// ENSMUST00000041982 // H2-DMb2 // histocompatibility 2, class II, locus Mb2 // 17 B1|17 18.57 cM // 15000 /// ENSMUST00000114232 // H2-DMb1 // histocompatibility 2, class II, locus Mb1 // 17 B1|17 18.…	0.388162	0.00131195
10562709	NM_001111058 // Cd33 // CD33 antigen // 7 B4|7 23.0 cM // 12489 /// NM_021293 // Cd33 // CD33 antigen // 7 B4|7 23.0 cM // 12489 /// ENSMUST00000004728 // Cd33 // CD33 antigen // 7 B4|7 23.0 cM // 12489 /// ENSMUST00000039861 // Cd33 // CD33 antigen // 7 B4|7 23.0 cM // 12489 /// BC132379 // Cd33 // CD33 antigen // 7 B4|7 23.0 cM // 12489, NA	0.388933	0.00803877
10405448	NM_011392 // Slc34a1 // solute carrier family 34 (sodium phosphate), member 1 // 13 B|13 31.0 cM // 20505 /// ENSMUST00000057167 // Slc34a1 // solute carrier family 34 (sodium phosphate), member 1 // 13 B|13 31.0 cM // 20505 /// U22465 // Slc34a1 // solute carrier family 34 (sodium phosphate), member 1 // 13 B|13 31.0 cM // 20505 /// ENSMUST00000116411 // Slc34a1 // solute carrier family 34 (sodi…	0.389735	0.00589474
10406672	NM_009712 // Arsb // arylsulfatase B // 13 C3-D1|13 50.0 cM // 11881 /// ENSMUST00000091403 // Arsb // arylsulfatase B // 13 C3-D1|13 50.0 cM // 11881, NA	0.391615	0.000215209
10357191	NM_019933 // Ptpn4 // protein tyrosine phosphatase, non-receptor type 4 // 1 E2|1 41.5 cM // 19258 /// ENSMUST00000064091 // Ptpn4 // protein tyrosine phosphatase, non-receptor type 4 // 1 E2|1 41.5 cM // 19258 /// AF106702 // Ptpn4 // protein tyrosine phosphatase, non-receptor type 4 // 1 E2|1 41.5 cM // 19258, NA	0.393246	0.000178534
10341215	---, NA	0.394973	0.0134068
10458589	NM_029942 // Prelid2 // PRELI domain containing 2 // 18 B3|18 // 77619 /// ENSMUST00000070949 // Prelid2 // PRELI domain containing 2 // 18 B3|18 // 77619 /// BC119251 // Prelid2 // PRELI domain containing 2 // 18 B3|18 // 77619, NA	0.395202	0.00179652
10581073	NM_001013380 // Dync1li2 // dynein, cytoplasmic 1 light intermediate chain 2 // 8 D3|8 50.0 cM // 234663 /// ENSMUST00000041769 // Dync1li2 // dynein, cytoplasmic 1 light intermediate chain 2 // 8 D3|8 50.0 cM // 234663 /// BC058645 // Dync1li2 // dynein, cytoplasmic 1 light intermediate chain 2 // 8 D3|8 50.0 cM // 234663, NA	0.395241	0.00015622
10526459	NM_133914 // Rasa4 // RAS p21 protein activator 4 // 5 G2|5 // 54153 /// NM_001039103 // Rasa4 // RAS p21 protein activator 4 // 5 G2|5 // 54153 /// ENSMUST00000042135 // Rasa4 // RAS p21 protein activator 4 // 5 G2|5 // 54153 /// BC049381 // Rasa4 // RAS p21 protein activator 4 // 5 G2|5 // 54153 /// ENSMUST00000145294 // Rasa4 // RAS p21 protein activator 4 // 5 G2|5 // 54153, NA	0.395343	0.000645061
10438769	NM_016674 // Cldn1 // claudin 1 // 16 B2|16 // 12737 /// ENSMUST00000023154 // Cldn1 // claudin 1 // 16 B2|16 // 12737 /// BC002003 // Cldn1 // claudin 1 // 16 B2|16 // 12737, NA	0.396333	0.00550427
10412126	NM_139299 // Il31ra // interleukin 31 receptor A // 13 D2.2|13 // 218624 /// ENSMUST00000051756 // Il31ra // interleukin 31 receptor A // 13 D2.2|13 // 218624 /// AB083111 // Il31ra // interleukin 31 receptor A // 13 D2.2|13 // 218624 /// ENSMUST00000091226 // Il31ra // interleukin 31 receptor A // 13 D2.2|13 // 218624 /// ENSMUST00000099168 // Il31ra // interleukin 31 receptor A // 13 D2.2|13 //…	0.397138	0.00213596
10547985	NM_001033126 // Cd27 // CD27 antigen // 6 F3|6 60.35 cM // 21940 /// NM_001042564 // Cd27 // CD27 antigen // 6 F3|6 60.35 cM // 21940 /// ENSMUST00000032486 // Cd27 // CD27 antigen // 6 F3|6 60.35 cM // 21940 /// ENSMUST00000116533 // Cd27 // CD27 antigen // 6 F3|6 60.35 cM // 21940 /// L24495 // Cd27 // CD27 antigen // 6 F3|6 60.35 cM // 21940, NA	0.397492	0.00722474
10603814	NM_177353 // Slc9a7 // solute carrier family 9 (sodium/hydrogen exchanger), member 7 // X A1.3|X // 236727 /// ENSMUST00000072451 // Slc9a7 // solute carrier family 9 (sodium/hydrogen exchanger), member 7 // X A1.3|X // 236727 /// BC058750 // Slc9a7 // solute carrier family 9 (sodium/hydrogen exchanger), member 7 // X A1.3|X // 236727, NA	0.398052	0.000160851
10416948	NR_029785 // Mir17 // microRNA 17 // 14|14 // 723905, NA	0.398061	0.012107
10464647	NM_178650 // Tbc1d10c // TBC1 domain family, member 10c // 19 A|19 // 108995 /// ENSMUST00000045864 // Tbc1d10c // TBC1 domain family, member 10c // 19 A|19 // 108995 /// AK131177 // Tbc1d10c // TBC1 domain family, member 10c // 19 A|19 // 108995, NA	0.398082	0.00235209
10606902	NM_207267 // Tmsb15l // thymosin beta 15b like // X F1|X // 399591 /// NM_001080967 // Tmsb15b2 // thymosin beta 15b2 // X F1|X // 100034363 /// NM_001081983 // Tmsb15b1 // thymosin beta 15b1 // X F1|X // 666244 /// ENSMUST00000127404 // Tmsb15l // thymosin beta 15b like // X F1|X // 399591 /// BC096054 // Tmsb15l // thymosin beta 15b like // X F1|X // 399591, NA	0.39833	0.0169577
10463643	---, NA	0.398742	0.00847563
10506571	NM_053272 // Dhcr24 // 24-dehydrocholesterol reductase // 4 C7|4 // 74754 /// ENSMUST00000047973 // Dhcr24 // 24-dehydrocholesterol reductase // 4 C7|4 // 74754 /// BC019797 // Dhcr24 // 24-dehydrocholesterol reductase // 4 C7|4 // 74754, NA	0.399945	0.0102484
10377537	NM_146019 // Chd3 // chromodomain helicase DNA binding protein 3 // 11 B3|11 // 216848 /// ENSMUST00000092971 // Chd3 // chromodomain helicase DNA binding protein 3 // 11 B3|11 // 216848 /// ENSMUST00000053025 // Chd3 // chromodomain helicase DNA binding protein 3 // 11 B3|11 // 216848 /// ENSMUST00000108661 // Chd3 // chromodomain helicase DNA binding protein 3 // 11 B3|11 // 216848 /// BC060721…	0.400133	0.00473254
10452257	NM_025877 // Slc25a23 // solute carrier family 25 (mitochondrial carrier; phosphate carrier), member 23 // 17 D|17 // 66972 /// ENSMUST00000040280 // Slc25a23 // solute carrier family 25 (mitochondrial carrier; phosphate carrier), member 23 // 17 D|17 // 66972 /// BC072660 // Slc25a23 // solute carrier family 25 (mitochondrial carrier; phosphate carrier), member 23 // 17 D|17 // 66972, NA	0.400328	0.00104168
10498441	NM_177346 // Gpr149 // G protein-coupled receptor 149 // 3 E1|3 // 229357 /// ENSMUST00000058535 // Gpr149 // G protein-coupled receptor 149 // 3 E1|3 // 229357 /// BC119599 // Gpr149 // G protein-coupled receptor 149 // 3 E1|3 // 229357, NA	0.401629	0.0164956
10352767	NM_010892 // Nek2 // NIMA (never in mitosis gene a)-related expressed kinase 2 // 1 H6|1 103.0 cM // 18005 /// ENSMUST00000027931 // Nek2 // NIMA (never in mitosis gene a)-related expressed kinase 2 // 1 H6|1 103.0 cM // 18005 /// BC010302 // Nek2 // NIMA (never in mitosis gene a)-related expressed kinase 2 // 1 H6|1 103.0 cM // 18005, NA	0.401682	0.00987798
10470042	NM_013524 // Fut7 // fucosyltransferase 7 // 2 A3|2 // 14347 /// NM_001177367 // Fut7 // fucosyltransferase 7 // 2 A3|2 // 14347 /// NM_001177366 // Fut7 // fucosyltransferase 7 // 2 A3|2 // 14347 /// ENSMUST00000041654 // Fut7 // fucosyltransferase 7 // 2 A3|2 // 14347 /// ENSMUST00000114278 // Fut7 // fucosyltransferase 7 // 2 A3|2 // 14347 /// ENSMUST00000100320 // Fut7 // fucosyltransferase 7…	0.401901	7.45602e-05
10381154	NM_009923 // Cnp // 2',3'-cyclic nucleotide 3' phosphodiesterase // 11 D|11 60.0 cM // 12799 /// NM_001146318 // Cnp // 2',3'-cyclic nucleotide 3' phosphodiesterase // 11 D|11 60.0 cM // 12799 /// ENSMUST00000103120 // Cnp // 2',3'-cyclic nucleotide 3' phosphodiesterase // 11 D|11 60.0 cM // 12799 /// BC005544 // Cnp // 2',3'-cyclic nucleotide 3' phosphodiesterase // 11 D|11 60.0 cM // 12799, NA	0.402226	0.00395845
10387699	NM_153788 // Acap1 // ArfGAP with coiled-coil, ankyrin repeat and PH domains 1 // 11 B3|11 // 216859 /// ENSMUST00000001631 // Acap1 // ArfGAP with coiled-coil, ankyrin repeat and PH domains 1 // 11 B3|11 // 216859 /// BC031462 // Acap1 // ArfGAP with coiled-coil, ankyrin repeat and PH domains 1 // 11 B3|11 // 216859 /// ENSMUST00000108622 // Acap1 // ArfGAP with coiled-coil, ankyrin repeat and P…	0.402367	0.00146336
10338069	---, NA	0.403098	0.0222183
[truncated: 191 more rows]

## Sheet: R3 over R2 
Name	Description	FC: [R2 / R3]	P-value: R2 vs. R3
[truncated: 366 more rows]
